# Supplementary material for: Characterization of Clostridium novyi isolated from a sow in a sudden death case in Korea
Source: BMC Vet Res. 2020 May 6;16:127. doi: 10.1186/s12917-020-02349-9 (PMC7203850; doi:10.1186/s12917-020-02349-9)
Supplement: Supplementary file 1 — Additional file 1. The identified genes of the C. novyi isolate. [file 12917_2020_2349_MOESM1_ESM.xlsx]

## Sheet: Supplementary T 1
Supplementary Table 1. The identified genes of C. novyi isolate
#Replicon Name	Start	Stop	Locus tag	Length	Protein name
chr	6183	6887	DFH04_RS00040	234	phage tail protein
chr	10196	11080	DFH04_RS00080	294	MULTISPECIES: Hsp33 family molecular chaperone HslO
chr	11087	11833	DFH04_RS00085	248	MULTISPECIES: class I SAM-dependent methyltransferase
chr	11947	12207	DFH04_RS00090	86	small, acid-soluble spore protein, alpha/beta type
chr	12545	13537	DFH04_RS00095	330	MULTISPECIES: aspartate-semialdehyde dehydrogenase
chr	13559	14449	DFH04_RS00100	296	4-hydroxy-tetrahydrodipicolinate synthase
chr	14455	15213	DFH04_RS00105	252	4-hydroxy-tetrahydrodipicolinate reductase
chr	15313	16305	DFH04_RS00110	330	ATP-binding cassette domain-containing protein
chr	16298	17323	DFH04_RS00115	341	ABC transporter ATP-binding protein
chr	17336	18253	DFH04_RS00120	305	ABC transporter permease
chr	18267	19214	DFH04_RS00125	315	ABC transporter permease
chr	19369	21036	DFH04_RS00130	555	peptide ABC transporter substrate-binding protein
chr	21451	22602	DFH04_RS00135	383	aminotransferase class I/II-fold pyridoxal phosphate-dependent enzyme
chr	22830	23540	DFH04_RS00140	236	MULTISPECIES: 2,3,4,5-tetrahydropyridine-2,6-dicarboxylate N-acetyltransferase
chr	23571	24233	DFH04_RS00145	220	single-stranded DNA-binding protein
chr	24408	25184	DFH04_RS00150	258	polysaccharide deacetylase family sporulation protein PdaB
chr	25365	25925	DFH04_RS00155	186	MULTISPECIES: DUF4364 family protein
chr	25930	26814	DFH04_RS00160	294	YncE family protein
chr	26953	27207	DFH04_RS00165	84	MULTISPECIES: TIGR03905 family TSCPD domain-containing protein
chr	27312	27920	DFH04_RS00170	202	DNA-3-methyladenine glycosylase
chr	28315	29421	DFH04_RS00175	368	MULTISPECIES: AI-2E family transporter
chr	29458	30750	DFH04_RS00180	430	bifunctional folylpolyglutamate synthase/dihydrofolate synthase
chr	30910	33549	DFH04_RS00185	879	valine--tRNA ligase
chr	34016	34546	DFH04_RS00190	176	hypothetical protein
chr	34681	35523	DFH04_RS00195	280	MULTISPECIES: DUF11 domain-containing protein
chr	35800	36210	DFH04_RS00200	136	hypothetical protein
chr	36364	36612	DFH04_RS00205	82	ABC transporter substrate-binding protein
chr	39636	42050	DFH04_RS00215	804	excinuclease ABC subunit UvrA
chr	41965	43098	DFH04_RS00220	377	ThiF family adenylyltransferase
chr	43091	44203	DFH04_RS00225	370	hypothetical protein
chr	44203	44667	DFH04_RS00230	154	DNA repair protein RadC
chr	44731	44919	DFH04_RS00235	62	hypothetical protein
chr	45472	46491	DFH04_RS00240	339	restriction endonuclease
chr	47035	48699	DFH04_RS00245	554	recombinase family protein
chr	48704	49486	DFH04_RS00250	260	ABC transporter substrate-binding protein
chr	49521	53810	DFH04_RS00255	1429	2-hydroxyglutaryl-CoA dehydratase
chr	54099	54863	DFH04_RS00260	254	ABC transporter ATP-binding protein
chr	54856	55665	DFH04_RS00265	269	ABC transporter permease
chr	55706	56128	DFH04_RS00270	140	MULTISPECIES: tetratricopeptide repeat protein
chr	56156	57340	DFH04_RS00275	394	transglutaminase domain-containing protein
chr	57333	58151	DFH04_RS00280	272	recombination regulator RecX
chr	58151	59404	DFH04_RS00285	417	MULTISPECIES: insulinase family protein
chr	59533	61113	DFH04_RS00290	526	MULTISPECIES: DUF1957 domain-containing protein
chr	61227	61688	DFH04_RS00295	153	MULTISPECIES: DUF4912 domain-containing protein
chr	61940	62788	DFH04_RS00300	282	hypothetical protein
chr	62889	63671	DFH04_RS00305	260	hypothetical protein
chr	64055	65314	DFH04_RS00310	419	hypothetical protein
chr	65376	65843	DFH04_RS00315	155	hypothetical protein
chr	65897	66268	DFH04_RS00320	123	MULTISPECIES: methylglyoxal synthase
chr	66280	67398	DFH04_RS00325	372	MULTISPECIES: rod shape-determining protein RodA
chr	67490	67756	DFH04_RS00330	88	MULTISPECIES: cell division topological specificity factor MinE
chr	67771	68568	DFH04_RS00335	265	septum site-determining protein MinD
chr	68583	69215	DFH04_RS00340	210	septum site-determining protein MinC
chr	69386	72463	DFH04_RS00345	1025	penicillin-binding protein
chr	72566	73057	DFH04_RS00350	163	rod shape-determining protein MreD
chr	73069	73911	DFH04_RS00355	280	rod shape-determining protein MreC
chr	73924	75051	DFH04_RS00360	375	rod shape-determining protein
chr	75078	75764	DFH04_RS00365	228	JAB domain-containing protein
chr	75781	76356	DFH04_RS00370	191	Maf-like protein
chr	76369	76626	DFH04_RS00375	85	MULTISPECIES: DUF4321 domain-containing protein
chr	76775	77494	DFH04_RS00380	239	SPOR domain-containing protein
chr	77594	78088	DFH04_RS00385	164	GNAT family N-acetyltransferase
chr	78218	78715	DFH04_RS00390	165	hypothetical protein
chr	78790	79224	DFH04_RS00395	144	MULTISPECIES: ACT domain-containing protein
chr	79450	80055	DFH04_RS00405	201	lytic transglycosylase domain-containing protein
chr	80064	80660	DFH04_RS00410	198	dephospho-CoA kinase
chr	80754	83399	DFH04_RS00415	881	DNA polymerase I
chr	84723	84965	DFH04_RS00425	80	MULTISPECIES: hypothetical protein
chr	85339	85683	DFH04_RS00430	114	hypothetical protein
chr	85825	86592	DFH04_RS00435	255	hypothetical protein
chr	87139	88473	DFH04_RS00440	444	MULTISPECIES: branched-chain amino acid transport system II carrier protein
chr	88590	89078	DFH04_RS00445	162	MULTISPECIES: hypothetical protein
chr	89146	92070	DFH04_RS00450	974	hypothetical protein
chr	92237	93070	DFH04_RS00455	277	MULTISPECIES: PHP domain-containing protein
chr	93120	93317	DFH04_RS00460	65	MULTISPECIES: hypothetical protein
chr	93362	94771	DFH04_RS00465	469	MULTISPECIES: aminopeptidase
chr	94858	95799	DFH04_RS00470	313	MULTISPECIES: dihydroorotate dehydrogenase
chr	95849	96397	DFH04_RS00475	182	MULTISPECIES: 5-formyltetrahydrofolate cyclo-ligase
chr	96381	97304	DFH04_RS00480	307	MULTISPECIES: HPr kinase/phosphorylase
chr	97499	98467	DFH04_RS00485	322	MULTISPECIES: class II fructose-bisphosphatase
chr	98775	99959	DFH04_RS00490	394	FprA family A-type flavoprotein
chr	100413	100751	DFH04_RS00495	112	MULTISPECIES: hypothetical protein
chr	101005	101460	DFH04_RS00500	151	IS200/IS605 family transposase
chr	101638	102117	DFH04_RS00505	159	MULTISPECIES: peptide deformylase
chr	102288	102938	DFH04_RS00510	216	V-type ATP synthase subunit D
chr	102940	104322	DFH04_RS00515	460	MULTISPECIES: V-type ATP synthase subunit B
chr	104315	106090	DFH04_RS00520	591	V-type ATP synthase subunit A
chr	106109	106417	DFH04_RS00525	102	MULTISPECIES: V-type ATP synthase subunit F
chr	106410	107411	DFH04_RS00530	333	MULTISPECIES: V-type ATP synthase subunit C
chr	107425	108021	DFH04_RS00535	198	V-type ATP synthase subunit E
chr	108044	108544	DFH04_RS00540	166	V-type ATP synthase subunit K
chr	108633	110597	DFH04_RS00545	654	V-type ATP synthase subunit I
chr	110584	110910	DFH04_RS00550	108	ATPase
chr	111045	112775	DFH04_RS00555	576	B12-binding domain-containing radical SAM protein
chr	112735	113286	DFH04_RS00560	183	MULTISPECIES: hypothetical protein
chr	113423	114142	DFH04_RS00565	239	MULTISPECIES: phospholipase
chr	114177	115505	DFH04_RS00570	442	hypothetical protein
chr	115729	116952	DFH04_RS00575	407	dicarboxylate/amino acid:cation symporter
chr	117106	118623	DFH04_RS00580	505	MULTISPECIES: stage V sporulation protein B
chr	118665	120278	DFH04_RS00585	537	polysaccharide biosynthesis protein
chr	120291	121262	DFH04_RS00590	323	MULTISPECIES: RluA family pseudouridine synthase
chr	121428	122597	DFH04_RS00595	389	amidohydrolase
chr	122612	124720	DFH04_RS00600	702	cell division protein FtsA
chr	124839	125135	DFH04_RS00605	98	MULTISPECIES: hypothetical protein
chr	125308	127488	DFH04_RS00610	726	ATP-dependent helicase
chr	127741	129216	DFH04_RS00615	491	MULTISPECIES: nicotinate phosphoribosyltransferase
chr	129283	129516	DFH04_RS00620	77	MULTISPECIES: hypothetical protein
chr	129686	130327	DFH04_RS00625	213	lactate utilization protein
chr	130401	131006	DFH04_RS00630	201	CoA pyrophosphatase
chr	131134	132468	DFH04_RS00635	444	D-alanyl-D-alanine carboxypeptidase
chr	132579	133211	DFH04_RS00640	210	DUF4397 domain-containing protein
chr	133215	134405	DFH04_RS00645	396	YgeY family selenium metabolism-linked hydrolase
chr	134576	135499	DFH04_RS00650	307	murein L,D-transpeptidase
chr	135504	136172	DFH04_RS00655	222	hypothetical protein
chr	136325	137005	DFH04_RS00660	226	phosphatase PAP2 family protein
chr	137217	138680	DFH04_RS00665	487	glutamate--tRNA ligase
chr	138731	141346	DFH04_RS00670	871	hypothetical protein
chr	141504	142904	DFH04_RS00675	466	FAD-binding oxidoreductase
chr	142979	144196	DFH04_RS00680	405	electron transfer flavoprotein subunit alpha
chr	144307	145095	DFH04_RS00685	262	MULTISPECIES: electron transfer flavoprotein subunit beta/FixA family protein
chr	145183	146706	DFH04_RS00690	507	MULTISPECIES: L-lactate permease
chr	147006	147779	DFH04_RS00695	257	FadR family transcriptional regulator
chr	147858	148388	DFH04_RS00700	176	TetR/AcrR family transcriptional regulator
chr	148490	149245	DFH04_RS00705	251	prepilin peptidase
chr	149386	150039	DFH04_RS00710	217	MULTISPECIES: hypothetical protein
chr	150255	150479	DFH04_RS00715	74	MULTISPECIES: iron transporter FeoA
chr	150481	152256	DFH04_RS00720	591	MULTISPECIES: ferrous iron transport protein B
chr	152293	152475	DFH04_RS00725	60	MULTISPECIES: FeoB-associated Cys-rich membrane protein
chr	152533	153330	DFH04_RS00730	265	hypothetical protein
chr	153524	154504	DFH04_RS00735	326	class I mannose-6-phosphate isomerase
chr	154758	154958	DFH04_RS00740	66	MULTISPECIES: hypothetical protein
chr	156011	157702	DFH04_RS00750	563	arginine--tRNA ligase
chr	158089	159108	DFH04_RS00755	339	MULTISPECIES: LacI family DNA-binding transcriptional regulator
chr	159311	160330	DFH04_RS00760	339	sugar kinase
chr	160340	160984	DFH04_RS00765	214	bifunctional 4-hydroxy-2-oxoglutarate aldolase/2-dehydro-3-deoxy-phosphogluconate aldolase
chr	161001	161783	DFH04_RS00770	260	2-dehydro-3-deoxy-D-gluconate 5-dehydrogenase KduD
chr	161832	162662	DFH04_RS00775	276	MULTISPECIES: 5-dehydro-4-deoxy-D-glucuronate isomerase
chr	162860	164194	DFH04_RS00780	444	MULTISPECIES: magnesium transporter
chr	164729	165553	DFH04_RS00785	274	hypothetical protein
chr	165602	166468	DFH04_RS00790	288	Fe-S cluster domain-containing protein
chr	166485	167060	DFH04_RS00795	191	MULTISPECIES: RnfABCDGE type electron transport complex subunit A
chr	167084	167701	DFH04_RS00800	205	MULTISPECIES: electron transport complex subunit RsxE
chr	167701	168312	DFH04_RS00805	203	RnfABCDGE type electron transport complex subunit G
chr	168313	169266	DFH04_RS00810	317	MULTISPECIES: RnfABCDGE type electron transport complex subunit D
chr	169285	170604	DFH04_RS00815	439	electron transport complex subunit RsxC
chr	171601	172452	DFH04_RS00820	283	MULTISPECIES: YitT family protein
chr	172504	173292	DFH04_RS00825	262	YdcF family protein
chr	173713	175035	DFH04_RS00830	440	Mur ligase family protein
chr	175045	175767	DFH04_RS00835	240	glutamine amidotransferase
chr	175838	177103	DFH04_RS00840	421	XRE family transcriptional regulator
chr	177115	178413	DFH04_RS00845	432	helix-turn-helix domain-containing protein
chr	178631	178804	DFH04_RS00850	57	YtxH domain-containing protein
chr	178896	179816	DFH04_RS00855	306	reverse transcriptase-like protein
chr	179864	180862	DFH04_RS00860	332	DUF1232 domain-containing protein
chr	181103	182848	DFH04_RS00865	581	ATP-dependent metallopeptidase FtsH/Yme1/Tma family protein
chr	182912	183607	DFH04_RS00870	231	MULTISPECIES: hypothetical protein
chr	183650	184252	DFH04_RS00875	200	rhomboid family intramembrane serine protease
chr	184336	185394	DFH04_RS00880	352	HD-GYP domain-containing protein
chr	185522	187312	DFH04_RS00885	596	oligoendopeptidase F
chr	187337	187738	DFH04_RS00890	133	hypothetical protein
chr	187766	188188	DFH04_RS00895	140	transcriptional repressor
chr	188340	188681	DFH04_RS00900	113	single-stranded DNA-binding protein
chr	188751	189311	DFH04_RS00905	186	hypothetical protein
chr	189642	190978	DFH04_RS00910	445	IS3 family transposase
chr	191060	191545	DFH04_RS00915	161	hypothetical protein
chr	191575	192213	DFH04_RS00920	212	hypothetical protein
chr	192259	193092	DFH04_RS00925	277	SLAP domain-containing protein
chr	193273	197541	DFH04_RS00930	1422	DUF5050 domain-containing protein
chr	197739	198890	DFH04_RS00935	383	efflux RND transporter periplasmic adaptor subunit
chr	199019	200146	DFH04_RS00940	375	MULTISPECIES: hypothetical protein
chr	200143	201771	DFH04_RS00945	542	TolC family protein
chr	201768	204881	DFH04_RS00950	1037	efflux RND transporter permease subunit
chr	204895	206358	DFH04_RS00955	487	efflux RND transporter periplasmic adaptor subunit
chr	206549	207211	DFH04_RS00960	220	MULTISPECIES: TetR/AcrR family transcriptional regulator
chr	207237	208973	DFH04_RS00965	578	methyl-accepting chemotaxis protein
chr	209183	209581	DFH04_RS00970	132	hypothetical protein
chr	209601	210788	DFH04_RS00975	395	transglutaminase
chr	211001	212203	DFH04_RS00980	400	dicarboxylate/amino acid:cation symporter
chr	212308	214203	DFH04_RS00985	631	endonuclease/exonuclease/phosphatase family protein
chr	214475	215647	DFH04_RS00990	390	iron-containing alcohol dehydrogenase
chr	215739	218660	DFH04_RS00995	973	transglutaminase
chr	219174	220067	DFH04_RS01000	297	hypothetical protein
chr	220073	220885	DFH04_RS01005	270	SLAP domain-containing protein
chr	221047	222354	DFH04_RS01010	435	hypothetical protein
chr	222619	222984	DFH04_RS01015	121	hypothetical protein
chr	223318	227391	DFH04_RS01020	1357	hypothetical protein
chr	227514	231104	DFH04_RS01025	1196	hypothetical protein
chr	231236	234739	DFH04_RS01030	1167	hypothetical protein
chr	234808	236007	DFH04_RS01035	399	hypothetical protein
chr	236833	237648	DFH04_RS01040	271	YihY/virulence factor BrkB family protein
chr	237744	238913	DFH04_RS01045	389	MULTISPECIES: PDZ domain-containing protein
chr	238959	240485	DFH04_RS01050	508	HAMP domain-containing sensor histidine kinase
chr	240485	241156	DFH04_RS01055	223	MULTISPECIES: DNA-binding response regulator
chr	241462	243459	DFH04_RS01060	665	fructose-1,6-bisphosphatase
chr	243488	245482	DFH04_RS01065	664	hypothetical protein
chr	245648	246925	DFH04_RS01070	425	MULTISPECIES: LysM peptidoglycan-binding domain-containing protein
chr	247069	248358	DFH04_RS01075	429	HlyC/CorC family transporter
chr	248548	249444	DFH04_RS01080	298	MULTISPECIES: HD domain-containing protein
chr	249524	252133	DFH04_RS01085	869	bifunctional lysylphosphatidylglycerol flippase/synthetase MprF
chr	252210	253544	DFH04_RS01090	444	MATE family efflux transporter
chr	253727	254926	DFH04_RS01095	399	hypothetical protein
chr	254970	255719	DFH04_RS01100	249	MULTISPECIES: polysaccharide deacetylase
chr	255761	256717	DFH04_RS01105	318	MULTISPECIES: hypothetical protein
chr	256935	258149	DFH04_RS01110	404	NupC/NupG family nucleoside CNT transporter
chr	258297	259622	DFH04_RS01115	441	MULTISPECIES: pyrimidine-nucleoside phosphorylase
chr	259649	260467	DFH04_RS01120	272	MULTISPECIES: purine-nucleoside phosphorylase
chr	260566	261738	DFH04_RS01125	390	MULTISPECIES: phosphopentomutase
chr	261788	262456	DFH04_RS01130	222	deoxyribose-phosphate aldolase
chr	262545	263600	DFH04_RS01135	351	MULTISPECIES: LacI family transcriptional regulator
chr	264013	264801	DFH04_RS01140	262	MULTISPECIES: LysM peptidoglycan-binding domain-containing protein
chr	264903	265748	DFH04_RS01145	281	delta-lactam-biosynthetic de-N-acetylase
chr	265910	266344	DFH04_RS01150	144	MULTISPECIES: DUF134 domain-containing protein
chr	266371	266727	DFH04_RS01155	118	dinitrogenase iron-molybdenum cofactor
chr	266788	267636	DFH04_RS01160	282	(4Fe-4S)-binding protein
chr	267624	268457	DFH04_RS01165	277	(4Fe-4S)-binding protein
chr	268622	269755	DFH04_RS01170	377	transposase
chr	269733	270359	DFH04_RS01175	208	IS607 family transposase
chr	270475	270828	DFH04_RS01180	117	diguanylate cyclase
chr	270998	272191	DFH04_RS01185	397	[FeFe] hydrogenase H-cluster maturation GTPase HydF [Clostridium novyi]
chr	272203	273579	DFH04_RS01190	458	[FeFe] hydrogenase H-cluster radical SAM maturase HydG [Clostridium novyi]
chr	273581	274627	DFH04_RS01195	348	[FeFe] hydrogenase H-cluster radical SAM maturase HydE [Clostridium novyi]
chr	274631	274882	DFH04_RS01200	83	MULTISPECIES: iron-only hydrogenase system regulator
chr	275263	276207	DFH04_RS01205	314	hypothetical protein
chr	276266	277174	DFH04_RS01210	302	ROK family protein
chr	277191	277649	DFH04_RS01215	152	DUF386 domain-containing protein
chr	277655	278332	DFH04_RS01220	225	N-acetylmannosamine-6-phosphate 2-epimerase
chr	278363	279229	DFH04_RS01225	288	N-acetylneuraminate lyase
chr	279427	280428	DFH04_RS01230	333	LacI family transcriptional regulator
chr	280590	282113	DFH04_RS01235	507	sodium:solute symporter
chr	282410	283141	DFH04_RS01240	243	MULTISPECIES: GntR family transcriptional regulator
chr	283179	284324	DFH04_RS01245	381	N-acetylglucosamine-6-phosphate deacetylase
chr	284351	285079	DFH04_RS01250	242	MULTISPECIES: glucosamine-6-phosphate deaminase
chr	285163	286593	DFH04_RS01255	476	DEAD/DEAH box helicase
chr	286733	287866	DFH04_RS01260	377	DEAD/DEAH box helicase
chr	287920	289500	DFH04_RS01265	526	MULTISPECIES: alveolysin
chr	290682	291626	DFH04_RS01275	314	hypothetical protein
chr	291669	292613	DFH04_RS01280	314	MULTISPECIES: hypothetical protein
chr	292698	294476	DFH04_RS01285	592	aminopeptidase P family protein
chr	294576	295532	DFH04_RS01290	318	MULTISPECIES: biotin synthase BioB
chr	295498	296889	DFH04_RS01295	463	adenosylmethionine--8-amino-7-oxononanoate transaminase
chr	296895	297611	DFH04_RS01300	238	dethiobiotin synthase
chr	297659	298201	DFH04_RS01305	180	MULTISPECIES: biotin transporter BioY
chr	298389	300515	DFH04_RS01310	708	sensor histidine kinase
chr	300487	301185	DFH04_RS01315	232	MULTISPECIES: DNA-binding response regulator
chr	301345	302577	DFH04_RS01320	410	hypothetical protein
chr	302793	304205	DFH04_RS01325	470	MULTISPECIES: aspartate ammonia-lyase
chr	304246	304791	DFH04_RS01330	181	MULTISPECIES: Fe-S-containing hydro-lyase
chr	304810	305667	DFH04_RS01335	285	fumarate hydratase
chr	305723	306934	DFH04_RS01340	403	dicarboxylate/amino acid:cation symporter
chr	307028	308191	DFH04_RS01345	387	NADP-dependent malic enzyme
chr	308414	309607	DFH04_RS01350	397	DegT/DnrJ/EryC1/StrS aminotransferase family protein
chr	309723	310844	DFH04_RS01355	373	MULTISPECIES: DegT/DnrJ/EryC1/StrS family aminotransferase
chr	310882	311652	DFH04_RS01360	256	DeoR/GlpR transcriptional regulator
chr	311840	313006	DFH04_RS01365	388	aminotransferase class I/II-fold pyridoxal phosphate-dependent enzyme
chr	313003	313485	DFH04_RS01370	160	MULTISPECIES: Lrp/AsnC family transcriptional regulator
chr	313852	315237	DFH04_RS01375	461	tetratricopeptide repeat protein
chr	315263	316414	DFH04_RS01380	383	hypothetical protein
chr	316439	318175	DFH04_RS01385	578	molecular chaperone DnaK
chr	318364	318777	DFH04_RS01390	137	hypothetical protein
chr	318936	319241	DFH04_RS01395	101	MULTISPECIES: PTS sugar transporter subunit IIB
chr	319429	319875	DFH04_RS01400	148	PTS sugar transporter subunit IIA
chr	319907	320440	DFH04_RS01405	177	phosphoesterase
chr	320616	321203	DFH04_RS01410	195	energy-coupled thiamine transporter ThiT
chr	321567	323420	DFH04_RS01415	617	copper oxidase
chr	323530	324210	DFH04_RS01420	226	MULTISPECIES: 23S rRNA pseudouridine(2604) synthase RluF
chr	324188	325213	DFH04_RS01425	341	hypothetical protein
chr	325446	325901	DFH04_RS01430	151	IS200/IS605 family transposase
chr	326099	326371	DFH04_RS01435	90	ATP-binding protein
chr	327069	327362	DFH04_RS01445	97	ATP-binding cassette domain-containing protein
chr	327491	328450	DFH04_RS01450	319	tRNA-dihydrouridine synthase family protein
chr	329323	329775	DFH04_RS01460	150	hypothetical protein
chr	329782	331809	DFH04_RS01465	675	hypothetical protein
chr	331810	331998	DFH04_RS01470	62	hypothetical protein
chr	331991	334021	DFH04_RS01475	676	DEAD/DEAH box helicase
chr	334025	337384	DFH04_RS01480	1119	hypothetical protein
chr	337760	338806	DFH04_RS01485	348	hypothetical protein
chr	339029	339439	DFH04_RS01490	136	hypothetical protein
chr	340208	340678	DFH04_RS01500	156	MULTISPECIES: SsrA-binding protein SmpB
chr	340809	343049	DFH04_RS01505	746	ribonuclease R
chr	343308	345326	DFH04_RS01510	672	MULTISPECIES: sodium-translocating pyrophosphatase
chr	345472	345708	DFH04_RS01515	78	MULTISPECIES: preprotein translocase subunit SecG
chr	345881	347182	DFH04_RS01520	433	MULTISPECIES: phosphopyruvate hydratase
chr	347297	348832	DFH04_RS01525	511	2,3-bisphosphoglycerate-independent phosphoglycerate mutase
chr	348913	349665	DFH04_RS01530	250	MULTISPECIES: triose-phosphate isomerase
chr	349768	350964	DFH04_RS01535	398	phosphoglycerate kinase
chr	351327	352244	DFH04_RS01540	305	MULTISPECIES: ABC transporter permease
chr	352237	353352	DFH04_RS01545	371	ABC transporter permease
chr	353321	354886	DFH04_RS01550	521	MULTISPECIES: ABC transporter ATP-binding protein
chr	354993	356132	DFH04_RS01555	379	MULTISPECIES: BMP family ABC transporter substrate-binding protein
chr	356754	357758	DFH04_RS01560	334	MULTISPECIES: type I glyceraldehyde-3-phosphate dehydrogenase
chr	357817	358878	DFH04_RS01565	353	Cro/Cl family transcriptional regulator
chr	359081	360457	DFH04_RS01570	458	MULTISPECIES: RNA polymerase factor sigma-54
chr	360586	361419	DFH04_RS01575	277	DegV family protein
chr	361434	361916	DFH04_RS01580	160	tRNA (cytidine(34)-2\'-O)-methyltransferase
chr	362003	362830	DFH04_RS01585	275	Cof-type HAD-IIB family hydrolase
chr	363034	364407	DFH04_RS01590	457	hypothetical protein
chr	364531	365571	DFH04_RS01595	346	M42 family peptidase
chr	365622	366248	DFH04_RS01600	208	endonuclease III
chr	366261	366962	DFH04_RS01605	233	MULTISPECIES: 1-acyl-sn-glycerol-3-phosphate acyltransferase
chr	367004	367987	DFH04_RS01610	327	tRNA epoxyqueuosine(34) reductase QueG
chr	368034	368579	DFH04_RS01615	181	serine O-acetyltransferase
chr	368966	369682	DFH04_RS01620	238	MULTISPECIES: spore cortex-lytic enzyme
chr	369826	371088	DFH04_RS01625	420	MULTISPECIES: magnesium transporter
chr	371622	373568	DFH04_RS01630	648	YgiQ family radical SAM protein
chr	373569	374219	DFH04_RS01635	216	hypothetical protein
chr	374287	375171	DFH04_RS01640	294	MULTISPECIES: YegS/Rv2252/BmrU family lipid kinase
chr	375450	376355	DFH04_RS01645	301	MULTISPECIES: hypothetical protein
chr	376537	376965	DFH04_RS01650	142	MULTISPECIES: CBS domain-containing protein
chr	377124	377636	DFH04_RS01655	170	MULTISPECIES: CDP-diacylglycerol--serine O-phosphatidyltransferase
chr	377655	377984	DFH04_RS01660	109	MULTISPECIES: hypothetical protein
chr	378067	379722	DFH04_RS01665	551	nucleoside kinase
chr	379840	380520	DFH04_RS01670	226	MULTISPECIES: DUF421 domain-containing protein
chr	380538	380918	DFH04_RS01675	126	MULTISPECIES: DUF4363 family protein
chr	381074	382000	DFH04_RS01680	308	MULTISPECIES: class II fructose-1,6-bisphosphate aldolase
chr	382046	383083	DFH04_RS01685	345	MULTISPECIES: nucleoid-associated protein
chr	383210	383749	DFH04_RS01690	179	MULTISPECIES: CYTH domain-containing protein
chr	383751	384632	DFH04_RS01695	293	hypothetical protein
chr	384616	385203	DFH04_RS01700	195	molecular chaperone DnaJ
chr	385217	385729	DFH04_RS01705	170	hypothetical protein
chr	386326	388764	DFH04_RS01715	812	leucine--tRNA ligase
chr	388819	389607	DFH04_RS01720	262	MULTISPECIES: GTP pyrophosphokinase family protein
chr	389781	390641	DFH04_RS01725	286	DUF2225 domain-containing protein
chr	390670	391353	DFH04_RS01730	227	MULTISPECIES: ser/threonine protein phosphatase
chr	391360	391632	DFH04_RS01735	90	MULTISPECIES: flagella-associated protein
chr	391655	393322	DFH04_RS01740	555	MULTISPECIES: hypothetical protein
chr	393470	394690	DFH04_RS01745	406	MULTISPECIES: tyrosine--tRNA ligase
chr	395054	395464	DFH04_RS01750	136	MULTISPECIES: hypothetical protein
chr	395644	396738	DFH04_RS01755	364	MULTISPECIES: GGDEF domain-containing protein
chr	396904	397470	DFH04_RS01760	188	MULTISPECIES: ECF transporter S component
chr	397759	399348	DFH04_RS01765	529	MULTISPECIES: peptide chain release factor 3
chr	399628	400440	DFH04_RS01770	270	MULTISPECIES: sugar-phosphatase
chr	400466	401353	DFH04_RS01775	295	MULTISPECIES: Cof-type HAD-IIB family hydrolase
chr	401423	402427	DFH04_RS01780	334	MULTISPECIES: tryptophan--tRNA ligase
chr	402653	402874	DFH04_RS01785	73	MULTISPECIES: hypothetical protein
chr	402928	411519	DFH04_RS01790	2863	cyclic beta 1-2 glucan synthetase
chr	411675	412145	DFH04_RS01795	156	MULTISPECIES: metallophosphoesterase
chr	412210	413679	DFH04_RS01800	489	MULTISPECIES: methyl-accepting chemotaxis protein
chr	413821	414489	DFH04_RS01805	222	MULTISPECIES: FRG domain-containing protein
chr	414604	415953	DFH04_RS01810	449	M18 family aminopeptidase
chr	416063	417457	DFH04_RS01815	464	peptidoglycan-binding protein
chr	417705	418880	DFH04_RS01820	391	MULTISPECIES: cation transporter
chr	419001	420104	DFH04_RS01825	367	MULTISPECIES: ATPase
chr	420124	421497	DFH04_RS01830	457	MULTISPECIES: MATE family efflux transporter
chr	421663	423783	DFH04_RS01835	706	MULTISPECIES: ATP-dependent DNA helicase
chr	423773	425608	DFH04_RS01840	611	MULTISPECIES: ATP-dependent metallopeptidase FtsH/Yme1/Tma family protein
chr	426025	426567	DFH04_RS01845	180	MULTISPECIES: signal peptidase I
chr	426753	427196	DFH04_RS01850	147	MULTISPECIES: cell wall hydrolase
chr	427246	427701	DFH04_RS01855	151	MULTISPECIES: hypothetical protein
chr	427742	429148	DFH04_RS01860	468	MULTISPECIES: MBOAT family protein
chr	429184	429678	DFH04_RS01865	164	MULTISPECIES: DUF4358 domain-containing protein
chr	429692	430507	DFH04_RS01870	271	MULTISPECIES: platelet activating factor acetylhydrolase
chr	430796	432106	DFH04_RS01875	436	MULTISPECIES: sodium-dependent transporter
chr	432145	432990	DFH04_RS01880	281	ATP-binding cassette domain-containing protein
chr	433055	433825	DFH04_RS01885	256	MULTISPECIES: cobalt ECF transporter T component CbiQ
chr	433825	434145	DFH04_RS01890	106	MULTISPECIES: energy-coupling factor ABC transporter substrate-binding protein
chr	434147	434923	DFH04_RS01895	258	MULTISPECIES: energy-coupling factor ABC transporter permease
chr	435436	436257	DFH04_RS01900	273	polysaccharide deacetylase family protein
chr	436426	438159	DFH04_RS01905	577	aspartate aminotransferase family protein
chr	438947	440410	DFH04_RS01910	487	MULTISPECIES: membrane protein
chr	440410	440952	DFH04_RS01915	180	MULTISPECIES: membrane protein
chr	441150	441833	DFH04_RS01920	227	MULTISPECIES: DNA-binding response regulator
chr	441823	443205	DFH04_RS01925	460	MULTISPECIES: sensor histidine kinase
chr	443227	444015	DFH04_RS01930	262	MULTISPECIES: DUF3919 family protein
chr	443996	445018	DFH04_RS01935	340	MULTISPECIES: ABC transporter substrate-binding protein
chr	445177	446517	DFH04_RS01940	446	MULTISPECIES: MFS transporter
chr	446660	447040	DFH04_RS01945	126	MULTISPECIES: hypothetical protein
chr	447213	448001	DFH04_RS01950	262	hypothetical protein
chr	448358	449122	DFH04_RS01960	254	MULTISPECIES: type I 3-dehydroquinate dehydratase
chr	449150	450496	DFH04_RS01965	448	branched-chain amino acid transport system II carrier protein
chr	450974	451666	DFH04_RS01970	230	phosphoribosylanthranilate isomerase
chr	451680	452615	DFH04_RS01975	311	MULTISPECIES: carbohydrate kinase
chr	452895	453797	DFH04_RS01980	300	MULTISPECIES: serine protease
chr	453822	454727	DFH04_RS01985	301	MULTISPECIES: hypothetical protein
chr	454889	455044	DFH04_RS01990	51	MULTISPECIES: alpha/beta-type small acid-soluble spore protein, partial
chr	455132	455758	DFH04_RS01995	208	IS607 family transposase
chr	455736	456869	DFH04_RS02000	377	transposase
chr	457811	459310	DFH04_RS02010	499	23S rRNA (uracil(1939)-C(5))-methyltransferase RlmD
chr	459472	460893	DFH04_RS02015	473	MULTISPECIES: pyruvate kinase
chr	460950	461909	DFH04_RS02020	319	MULTISPECIES: 6-phosphofructokinase
chr	462170	465676	DFH04_RS02025	1168	DNA polymerase III subunit alpha
chr	465847	468762	DFH04_RS02030	971	collagenase
chr	468943	470295	DFH04_RS02035	450	glycerol-3-phosphate transporter
chr	470314	471348	DFH04_RS02040	344	ABC transporter substrate-binding protein
chr	471371	472210	DFH04_RS02045	279	DUF3919 family protein
chr	472302	473711	DFH04_RS02050	469	sensor histidine kinase
chr	473716	474402	DFH04_RS02055	228	MULTISPECIES: DNA-binding response regulator
chr	474662	475681	DFH04_RS02060	339	MULTISPECIES: aspartate--ammonia ligase
chr	475908	477206	DFH04_RS02065	432	CBS domain-containing protein
chr	477217	478170	DFH04_RS02070	317	MULTISPECIES: DNA-binding protein WhiA
chr	479510	480394	DFH04_RS02080	294	MULTISPECIES: RNase adapter RapZ
chr	480537	481460	DFH04_RS02085	307	MULTISPECIES: UDP-N-acetylmuramate dehydrogenase
chr	481508	482242	DFH04_RS02090	244	phosphatase
chr	482258	484126	DFH04_RS02095	622	excinuclease ABC subunit UvrC
chr	484147	484749	DFH04_RS02100	200	metal-dependent hydrolase
chr	484832	486250	DFH04_RS02105	472	MULTISPECIES: penicillin-binding protein
chr	486243	487463	DFH04_RS02110	406	MULTISPECIES: FtsW/RodA/SpoVE family cell cycle protein
chr	487484	487912	DFH04_RS02115	142	FHA domain-containing protein
chr	487993	490815	DFH04_RS02120	940	excinuclease ABC subunit UvrA
chr	490858	492828	DFH04_RS02125	656	excinuclease ABC subunit UvrB
chr	492968	494257	DFH04_RS02130	429	PDZ domain-containing protein
chr	494286	495542	DFH04_RS02135	418	MULTISPECIES: S41 family peptidase
chr	495681	496571	DFH04_RS02140	296	MULTISPECIES: ABC transporter permease
chr	496561	497247	DFH04_RS02145	228	MULTISPECIES: cell division ATP-binding protein FtsE
chr	497343	498206	DFH04_RS02150	287	YitT family protein
chr	498403	499344	DFH04_RS02155	313	MULTISPECIES: transketolase family protein
chr	499344	500168	DFH04_RS02160	274	MULTISPECIES: transketolase
chr	500268	500615	DFH04_RS02165	115	MULTISPECIES: type II toxin-antitoxin system PemK/MazF family toxin
chr	500575	500901	DFH04_RS02170	108	MULTISPECIES: hypothetical protein
chr	501044	502207	DFH04_RS02175	387	alanine racemase
chr	502264	502878	DFH04_RS02180	204	MULTISPECIES: hypothetical protein
chr	502953	504461	DFH04_RS02185	502	MULTISPECIES: bifunctional ADP-dependent NAD(P)H-hydrate dehydratase/NAD(P)H-hydrate epimerase
chr	504421	504837	DFH04_RS02190	138	MULTISPECIES: holo-ACP synthase
chr	504957	505307	DFH04_RS02195	116	hypothetical protein
chr	505505	506098	DFH04_RS02200	197	hypothetical protein
chr	506247	507689	DFH04_RS02205	480	carbon starvation protein A
chr	507806	508516	DFH04_RS02210	236	MULTISPECIES: DNA-binding response regulator
chr	508521	510194	DFH04_RS02215	557	sensor histidine kinase
chr	510212	510679	DFH04_RS02220	155	ligand-binding protein SH3
chr	510874	511554	DFH04_RS02225	226	MULTISPECIES: L-serine ammonia-lyase, iron-sulfur-dependent, subunit beta
chr	511560	512438	DFH04_RS02230	292	MULTISPECIES: L-serine ammonia-lyase, iron-sulfur-dependent, subunit alpha
chr	512676	514778	DFH04_RS02235	700	methyl-accepting chemotaxis protein
chr	514899	515786	DFH04_RS02240	295	hypothetical protein
chr	515984	517318	DFH04_RS02245	444	MULTISPECIES: Na+/H+ antiporter NhaC family protein
chr	517446	520976	DFH04_RS02250	1176	exonuclease
chr	520966	522183	DFH04_RS02255	405	MULTISPECIES: exonuclease SbcCD subunit D
chr	522394	523473	DFH04_RS02260	359	sigma-54-dependent Fis family transcriptional regulator
chr	523839	524591	DFH04_RS02265	250	hypothetical protein
chr	524610	525422	DFH04_RS02270	270	MULTISPECIES: FUSC family protein
chr	525533	525727	DFH04_RS02275	64	MULTISPECIES: ferredoxin
chr	525852	526112	DFH04_RS02280	86	MULTISPECIES: DUF1292 domain-containing protein
chr	526296	526922	DFH04_RS02285	208	LysM domain-containing protein
chr	526976	529405	DFH04_RS02290	809	glycogen/starch/alpha-glucan phosphorylase
chr	529432	530871	DFH04_RS02295	479	glycogen synthase GlgA
chr	531027	532001	DFH04_RS02300	324	MULTISPECIES: HD domain-containing protein
chr	532039	535770	DFH04_RS02305	1243	helicase-exonuclease AddAB subunit AddA
chr	535725	539132	DFH04_RS02310	1135	helicase-exonuclease AddAB subunit AddB
chr	539274	539906	DFH04_RS02315	210	MULTISPECIES: hypothetical protein
chr	540076	541467	DFH04_RS02320	463	MULTISPECIES: asparagine--tRNA ligase
chr	541957	542889	DFH04_RS02325	310	membrane dipeptidase
chr	543026	544717	DFH04_RS02330	563	phospho-sugar mutase
chr	544778	545821	DFH04_RS02335	347	MULTISPECIES: spermidine/putrescine ABC transporter substrate-binding protein
chr	545821	546612	DFH04_RS02340	263	MULTISPECIES: ABC transporter permease
chr	546606	547427	DFH04_RS02345	273	MULTISPECIES: ABC transporter permease
chr	547430	548473	DFH04_RS02350	347	MULTISPECIES: ABC transporter ATP-binding protein
chr	548511	549068	DFH04_RS02355	185	cupin domain-containing protein
chr	549520	549780	DFH04_RS02360	86	MULTISPECIES: hypothetical protein
chr	549899	550738	DFH04_RS02365	279	hypothetical protein
chr	550812	551534	DFH04_RS02370	240	protease PrsW
chr	551537	552118	DFH04_RS02375	193	hypothetical protein
chr	552292	553686	DFH04_RS02380	464	hypothetical protein
chr	553814	554686	DFH04_RS02385	290	MULTISPECIES: YitT family protein
chr	555185	556138	DFH04_RS02390	317	MULTISPECIES: hypothetical protein
chr	556356	556697	DFH04_RS02395	113	MULTISPECIES: PadR family transcriptional regulator
chr	556688	557977	DFH04_RS02400	429	MULTISPECIES: FtsW/RodA/SpoVE family cell cycle protein
chr	558044	558502	DFH04_RS02405	152	MULTISPECIES: DUF441 domain-containing protein
chr	558542	559042	DFH04_RS02410	166	MULTISPECIES: dihydrofolate reductase
chr	559084	559719	DFH04_RS02415	211	membrane protein
chr	559755	561410	DFH04_RS02420	551	PAS domain-containing sensor histidine kinase
chr	561723	562124	DFH04_RS02425	133	MULTISPECIES: hypothetical protein
chr	562167	562613	DFH04_RS02430	148	MULTISPECIES: DUF340 domain-containing protein
chr	562617	563435	DFH04_RS02435	272	MULTISPECIES: DUF3100 domain-containing protein
chr	563435	564757	DFH04_RS02440	440	MULTISPECIES: amidohydrolase
chr	564943	567084	DFH04_RS02445	713	cadmium-translocating P-type ATPase
chr	567099	567467	DFH04_RS02450	122	transcriptional regulator
chr	567614	567925	DFH04_RS02455	103	DUF2325 domain-containing protein
chr	568085	569809	DFH04_RS02460	574	MULTISPECIES: methyl-accepting chemotaxis protein
chr	570254	570874	DFH04_RS02465	206	MULTISPECIES: sporulation membrane protein YtaF
chr	571154	572710	DFH04_RS02470	518	hypothetical protein
chr	572712	573407	DFH04_RS02475	231	MULTISPECIES: ABC transporter ATP-binding protein
chr	573761	574159	DFH04_RS02480	132	IS200/IS605 family transposase
chr	574170	575258	DFH04_RS02485	362	transposase
chr	575502	576422	DFH04_RS02490	306	hypothetical protein
chr	576735	578126	DFH04_RS02500	463	DUF4830 domain-containing protein
chr	578342	580045	DFH04_RS02505	567	sulfate permease
chr	580330	581163	DFH04_RS02510	277	MULTISPECIES: phosphatase PAP2 family protein
chr	581244	581405	DFH04_RS02515	53	MULTISPECIES: rubredoxin
chr	581672	583684	DFH04_RS02520	670	methyl-accepting chemotaxis protein
chr	584727	585047	DFH04_RS02530	106	MULTISPECIES: PadR family transcriptional regulator
chr	585240	587066	DFH04_RS02535	608	MULTISPECIES: glutamine--fructose-6-phosphate transaminase (isomerizing)
chr	587489	588838	DFH04_RS02540	449	MULTISPECIES: phosphoglucosamine mutase
chr	589001	590599	DFH04_RS02545	532	MULTISPECIES: NAD(P)/FAD-dependent oxidoreductase
chr	590618	591916	DFH04_RS02550	432	hypothetical protein
chr	591886	592734	DFH04_RS02555	282	MULTISPECIES: TIGR00159 family protein
chr	592935	593933	DFH04_RS02560	332	hypothetical protein
chr	594017	594547	DFH04_RS02565	176	MULTISPECIES: cell wall hydrolase
chr	594632	595480	DFH04_RS02570	282	NAD(P)/FAD-dependent oxidoreductase
chr	595545	595862	DFH04_RS02575	105	MULTISPECIES: thioredoxin
chr	596088	597329	DFH04_RS02580	413	MULTISPECIES: hypothetical protein
chr	597357	598085	DFH04_RS02585	242	DUF4652 domain-containing protein
chr	598289	599905	DFH04_RS02590	538	phosphoenolpyruvate--protein phosphotransferase
chr	600440	602050	DFH04_RS02595	536	Na/Pi cotransporter family protein
chr	602301	603236	DFH04_RS02600	311	hypothetical protein
chr	603435	604148	DFH04_RS02605	237	MULTISPECIES: N-acetylmuramoyl-L-alanine amidase CwlD
chr	604324	604716	DFH04_RS02610	130	MULTISPECIES: 30S ribosomal protein S9
chr	604747	605181	DFH04_RS02615	144	MULTISPECIES: 50S ribosomal protein L13
chr	605362	606102	DFH04_RS02620	246	tRNA pseudouridine(38-40) synthase TruA
chr	606130	606948	DFH04_RS02625	272	MULTISPECIES: energy-coupling factor transporter transmembrane protein EcfT
chr	606941	607807	DFH04_RS02630	288	MULTISPECIES: energy-coupling factor transporter ATPase
chr	607792	608634	DFH04_RS02635	280	energy-coupling factor transporter ATPase
chr	608722	609063	DFH04_RS02640	113	MULTISPECIES: 50S ribosomal protein L17
chr	609077	610024	DFH04_RS02645	315	MULTISPECIES: DNA-directed RNA polymerase subunit alpha
chr	610088	610708	DFH04_RS02650	206	MULTISPECIES: 30S ribosomal protein S4
chr	610736	611131	DFH04_RS02655	131	MULTISPECIES: 30S ribosomal protein S11
chr	611148	611519	DFH04_RS02660	123	MULTISPECIES: 30S ribosomal protein S13
chr	611668	611781	DFH04_RS02665	37	MULTISPECIES: 50S ribosomal protein L36
chr	611797	612015	DFH04_RS02670	72	MULTISPECIES: translation initiation factor IF-1
chr	612023	612304	DFH04_RS02675	93	RNA-binding protein
chr	612320	613066	DFH04_RS02680	248	type I methionyl aminopeptidase
chr	613067	613717	DFH04_RS02685	216	MULTISPECIES: adenylate kinase
chr	613744	615018	DFH04_RS02690	424	preprotein translocase subunit SecY
chr	615020	615460	DFH04_RS02695	146	MULTISPECIES: 50S ribosomal protein L15
chr	615493	615672	DFH04_RS02700	59	MULTISPECIES: 50S ribosomal protein L30
chr	615686	616183	DFH04_RS02705	165	MULTISPECIES: 30S ribosomal protein S5
chr	616200	616562	DFH04_RS02710	120	MULTISPECIES: 50S ribosomal protein L18
chr	616593	617132	DFH04_RS02715	179	MULTISPECIES: 50S ribosomal protein L6
chr	617163	617558	DFH04_RS02720	131	MULTISPECIES: 30S ribosomal protein S8
chr	617590	617775	DFH04_RS02725	61	MULTISPECIES: 30S ribosomal protein S14 type Z
chr	617791	618330	DFH04_RS02730	179	MULTISPECIES: 50S ribosomal protein L5
chr	618353	618670	DFH04_RS02735	105	MULTISPECIES: 50S ribosomal protein L24
chr	618687	619061	DFH04_RS02740	124	MULTISPECIES: 50S ribosomal protein L14
chr	619089	619343	DFH04_RS02745	84	MULTISPECIES: 30S ribosomal protein S17
chr	619366	619578	DFH04_RS02750	70	MULTISPECIES: 50S ribosomal protein L29
chr	619568	620011	DFH04_RS02755	147	MULTISPECIES: 50S ribosomal protein L16
chr	620029	620694	DFH04_RS02760	221	MULTISPECIES: 30S ribosomal protein S3
chr	620710	621045	DFH04_RS02765	111	MULTISPECIES: 50S ribosomal protein L22
chr	621067	621351	DFH04_RS02770	94	MULTISPECIES: 30S ribosomal protein S19
chr	621426	622259	DFH04_RS02775	277	MULTISPECIES: 50S ribosomal protein L2
chr	622319	622612	DFH04_RS02780	97	50S ribosomal protein L23
chr	622609	623229	DFH04_RS02785	206	MULTISPECIES: 50S ribosomal protein L4
chr	623255	623884	DFH04_RS02790	209	MULTISPECIES: 50S ribosomal protein L3
chr	623950	624258	DFH04_RS02795	102	MULTISPECIES: 30S ribosomal protein S10
chr	624658	625839	DFH04_RS02800	393	MULTISPECIES: elongation factor Tu
chr	625906	627969	DFH04_RS02805	687	MULTISPECIES: elongation factor G
chr	628083	628553	DFH04_RS02810	156	MULTISPECIES: 30S ribosomal protein S7
chr	628686	629063	DFH04_RS02815	125	MULTISPECIES: 30S ribosomal protein S12
chr	629122	629358	DFH04_RS02820	78	MULTISPECIES: 50S ribosomal protein L7ae
chr	629478	633014	DFH04_RS02825	1178	MULTISPECIES: DNA-directed RNA polymerase subunit beta\'
chr	633035	636760	DFH04_RS02830	1241	MULTISPECIES: DNA-directed RNA polymerase subunit beta
chr	637024	637389	DFH04_RS02835	121	MULTISPECIES: 50S ribosomal protein L7/L12
chr	637441	637944	DFH04_RS02840	167	MULTISPECIES: 50S ribosomal protein L10
chr	638141	638830	DFH04_RS02845	229	MULTISPECIES: 50S ribosomal protein L1
chr	638895	639320	DFH04_RS02850	141	MULTISPECIES: 50S ribosomal protein L11
chr	639394	639915	DFH04_RS02855	173	MULTISPECIES: transcription termination/antitermination protein NusG
chr	639979	640200	DFH04_RS02860	73	MULTISPECIES: preprotein translocase subunit SecE
chr	640240	640389	DFH04_RS02865	49	MULTISPECIES: 50S ribosomal protein L33
chr	640698	641879	DFH04_RS02870	393	MULTISPECIES: elongation factor Tu
chr	642201	642857	DFH04_RS02880	218	MULTISPECIES: RNA polymerase sporulation sigma factor SigH
chr	642964	643473	DFH04_RS02885	169	MULTISPECIES: NYN domain-containing protein
chr	643483	644274	DFH04_RS02890	263	MULTISPECIES: 23S rRNA (guanosine(2251)-2\'-O)-methyltransferase RlmB
chr	644306	645040	DFH04_RS02895	244	MULTISPECIES: FAD-dependent thymidylate synthase
chr	645065	645478	DFH04_RS02900	137	Mini-ribonuclease 3
chr	645580	646980	DFH04_RS02905	466	cysteine--tRNA ligase
chr	647201	647887	DFH04_RS02910	228	MULTISPECIES: 2-C-methyl-D-erythritol 4-phosphate cytidylyltransferase
chr	647908	648987	DFH04_RS02915	359	MULTISPECIES: PIN/TRAM domain-containing protein
chr	649291	649692	DFH04_RS02920	133	MULTISPECIES: hypothetical protein
chr	649729	650793	DFH04_RS02925	354	MULTISPECIES: DNA integrity scanning protein DisA
chr	650823	652184	DFH04_RS02930	453	MULTISPECIES: DNA repair protein RadA
chr	652347	654788	DFH04_RS02935	813	MULTISPECIES: ATP-dependent Clp protease ATP-binding subunit
chr	654813	655847	DFH04_RS02940	344	protein arginine kinase
chr	655866	656384	DFH04_RS02945	172	MULTISPECIES: excinuclease Uvr
chr	656454	656912	DFH04_RS02950	152	MULTISPECIES: CtsR family transcriptional regulator
chr	657176	657724	DFH04_RS02955	182	MULTISPECIES: NADH peroxidase
chr	657971	658939	DFH04_RS02960	322	peptidase S58 family protein
chr	659025	659594	DFH04_RS02965	189	ECF transporter S component
chr	659810	661039	DFH04_RS02970	409	MULTISPECIES: MFS transporter
chr	661147	662556	DFH04_RS02975	469	MULTISPECIES: dipeptidase PepV
chr	662695	663438	DFH04_RS02980	247	MULTISPECIES: tetratricopeptide repeat protein
chr	663495	663989	DFH04_RS02985	164	MULTISPECIES: anaerobic ribonucleoside-triphosphate reductase activating protein
chr	664009	666120	DFH04_RS02990	703	MULTISPECIES: anaerobic ribonucleoside-triphosphate reductase
chr	666446	666955	DFH04_RS02995	169	MULTISPECIES: rubrerythrin
chr	667556	668467	DFH04_RS03000	303	WG repeat-containing protein
chr	668815	669174	DFH04_RS03005	119	hypothetical protein
chr	669195	670637	DFH04_RS03010	480	MULTISPECIES: cardiolipin synthase
chr	670762	670953	DFH04_RS03015	63	MULTISPECIES: hypothetical protein
chr	670910	671152	DFH04_RS03020	80	MULTISPECIES: hypothetical protein
chr	671314	671904	DFH04_RS03025	196	MULTISPECIES: rubrerythrin family protein
chr	671979	674051	DFH04_RS03030	690	elongation factor G
chr	685506	686882	DFH04_RS03095	458	MULTISPECIES: UDP-N-acetylmuramoyl-L-alanine--D-glutamate ligase
chr	687234	688625	DFH04_RS03100	463	MULTISPECIES: glycine--tRNA ligase
chr	689092	690624	DFH04_RS03110	510	lysine--tRNA ligase
chr	690672	691151	DFH04_RS03115	159	MULTISPECIES: transcription elongation factor GreA
chr	691428	692390	DFH04_RS03120	320	tRNA dihydrouridine synthase DusB
chr	692399	693178	DFH04_RS03125	259	MULTISPECIES: type III pantothenate kinase
chr	693303	694973	DFH04_RS03130	556	formate--tetrahydrofolate ligase
chr	695069	695455	DFH04_RS03135	128	MULTISPECIES: dihydrolipoamide acyltransferase
chr	695595	697583	DFH04_RS03140	662	MULTISPECIES: ATP-dependent metallopeptidase FtsH/Yme1/Tma family protein
chr	697647	698186	DFH04_RS03145	179	MULTISPECIES: hypoxanthine phosphoribosyltransferase
chr	698191	699594	DFH04_RS03150	467	MULTISPECIES: tRNA lysidine(34) synthetase TilS
chr	699706	702099	DFH04_RS03155	797	MULTISPECIES: stage II sporulation protein E
chr	703410	703820	DFH04_RS03205	136	MULTISPECIES: RNA-binding protein S1
chr	703877	704149	DFH04_RS03210	90	dihydroorotate dehydrogenase
chr	704229	704624	DFH04_RS03215	131	MULTISPECIES: spore cortex biosynthesis protein YabQ
chr	704631	704921	DFH04_RS03220	96	MULTISPECIES: sporulation protein YabP
chr	705020	705286	DFH04_RS03225	88	RNA-binding S4 domain-containing protein
chr	705361	705639	DFH04_RS03230	92	MULTISPECIES: HU family DNA-binding protein
chr	705748	707193	DFH04_RS03235	481	nucleoside triphosphate pyrophosphohydrolase
chr	707222	708748	DFH04_RS03240	508	MULTISPECIES: polysaccharide biosynthesis protein
chr	708844	709395	DFH04_RS03245	183	MULTISPECIES: stage V sporulation protein T
chr	709843	710889	DFH04_RS03250	348	peptidylprolyl isomerase
chr	710943	714452	DFH04_RS03255	1169	transcription-repair coupling factor
chr	714469	715041	DFH04_RS03260	190	aminoacyl-tRNA hydrolase
chr	715162	716328	DFH04_RS03265	388	MULTISPECIES: PDZ domain-containing protein
chr	716364	717773	DFH04_RS03270	469	MULTISPECIES: sensor histidine kinase
chr	717774	718460	DFH04_RS03275	228	MULTISPECIES: DNA-binding response regulator
chr	718675	719631	DFH04_RS03280	318	MULTISPECIES: ribose-phosphate pyrophosphokinase
chr	719675	721045	DFH04_RS03285	456	bifunctional UDP-N-acetylglucosamine diphosphorylase/glucosamine-1-phosphate N-acetyltransferase GlmU
chr	721265	721567	DFH04_RS03290	100	MULTISPECIES: septation protein SpoVG
chr	721658	722476	DFH04_RS03295	272	pur operon repressor
chr	722710	724086	DFH04_RS03300	458	MULTISPECIES: UDP-N-acetylmuramate--L-alanine ligase
chr	724173	725000	DFH04_RS03305	275	MULTISPECIES: metal ABC transporter permease
chr	724993	725763	DFH04_RS03310	256	MULTISPECIES: ABC transporter ATP-binding protein
chr	725971	726285	DFH04_RS03315	104	MULTISPECIES: hypothetical protein
chr	726609	727955	DFH04_RS03325	448	iron hydrogenase
chr	728024	728548	DFH04_RS03330	174	MULTISPECIES: phosphatase PAP2 family protein
chr	728598	729254	DFH04_RS03335	218	MULTISPECIES: HAD family phosphatase
chr	729301	730233	DFH04_RS03340	310	MULTISPECIES: TIGR01212 family radical SAM protein
chr	730309	731403	DFH04_RS03345	364	hypothetical protein
chr	731503	732582	DFH04_RS03350	359	MULTISPECIES: transporter
chr	732616	733506	DFH04_RS03355	296	radical SAM protein
chr	733541	735340	DFH04_RS03360	599	methyl-accepting chemotaxis protein
chr	735600	736673	DFH04_RS03365	357	HD-GYP domain-containing protein
chr	736720	738306	DFH04_RS03370	528	MULTISPECIES: DEAD/DEAH box helicase
chr	738493	738822	DFH04_RS03375	109	MULTISPECIES: hypothetical protein
chr	738990	739319	DFH04_RS03380	109	MULTISPECIES: hypothetical protein
chr	739367	739687	DFH04_RS03385	106	hypothetical protein
chr	739958	740191	DFH04_RS03390	77	MULTISPECIES: XRE family transcriptional regulator
chr	740341	740583	DFH04_RS03395	80	MULTISPECIES: DUF1657 domain-containing protein
chr	740629	741201	DFH04_RS03400	190	MULTISPECIES: hypothetical protein
chr	741205	742419	DFH04_RS03405	404	cell wall-binding repeat-containing protein
chr	742431	744308	DFH04_RS03410	625	DUF4396 domain-containing protein
chr	744476	744700	DFH04_RS03415	74	MULTISPECIES: spore coat associated protein CotJA
chr	744703	744978	DFH04_RS03420	91	spore coat protein CotJB
chr	745000	745575	DFH04_RS03425	191	manganese catalase family protein
chr	745618	746271	DFH04_RS03430	217	MULTISPECIES: HDIG domain-containing protein
chr	746359	747489	DFH04_RS03435	376	glycerate kinase
chr	747577	748845	DFH04_RS03440	422	GntP family permease
chr	748947	750002	DFH04_RS03445	351	sugar diacid recognition protein
chr	750207	751259	DFH04_RS03450	350	hypothetical protein
chr	751359	753446	DFH04_RS03455	695	hypothetical protein
chr	753569	753748	DFH04_RS03460	59	MULTISPECIES: hypothetical protein
chr	753870	754691	DFH04_RS03465	273	CPBP family intramembrane metalloprotease
chr	754706	756151	DFH04_RS03470	481	sensor histidine kinase
chr	756177	756884	DFH04_RS03475	235	MULTISPECIES: DNA-binding response regulator
chr	756884	757348	DFH04_RS03480	154	MULTISPECIES: hypothetical protein
chr	757482	758162	DFH04_RS03485	226	MULTISPECIES: nitrite reductase
chr	758202	758909	DFH04_RS03490	235	ABC transporter ATP-binding protein
chr	758912	760105	DFH04_RS03495	397	ABC transporter permease
chr	760107	761237	DFH04_RS03500	376	ABC transporter permease
chr	761606	762463	DFH04_RS03505	285	phosphatase
chr	762695	763273	DFH04_RS03510	192	MULTISPECIES: 50S ribosomal protein L25
chr	763313	765688	DFH04_RS03515	791	glycogen/starch/alpha-glucan phosphorylase
chr	765692	767170	DFH04_RS03520	492	4-alpha-glucanotransferase
chr	767189	769339	DFH04_RS03525	716	DUF5110 domain-containing protein
chr	769368	770195	DFH04_RS03530	275	MULTISPECIES: carbohydrate ABC transporter permease
chr	770195	771061	DFH04_RS03535	288	MULTISPECIES: sugar ABC transporter permease
chr	771119	772459	DFH04_RS03540	446	MULTISPECIES: carbohydrate ABC transporter substrate-binding protein
chr	772492	773592	DFH04_RS03545	366	sn-glycerol-3-phosphate ABC transporter ATP-binding protein UgpC
chr	773596	774621	DFH04_RS03550	341	LacI family transcriptional regulator
chr	774939	775280	DFH04_RS03555	113	MULTISPECIES: alkylphosphonate utilization protein
chr	775409	776083	DFH04_RS03560	224	DUF1232 domain-containing protein
chr	776266	776886	DFH04_RS03565	206	membrane protein
chr	777087	777566	DFH04_RS03570	159	23S rRNA (pseudouridine(1915)-N(3))-methyltransferase RlmH
chr	777566	778435	DFH04_RS03575	289	response regulator
chr	778568	779071	DFH04_RS03580	167	hypothetical protein
chr	779153	779734	DFH04_RS03585	193	hypothetical protein
chr	779742	780530	DFH04_RS03590	262	MULTISPECIES: MBL fold metallo-hydrolase
chr	780546	781817	DFH04_RS03595	423	UDP-N-acetylglucosamine 1-carboxyvinyltransferase
chr	782124	782666	DFH04_RS03600	180	hypothetical protein
chr	782815	783300	DFH04_RS03605	161	MULTISPECIES: hypothetical protein
chr	783387	783818	DFH04_RS03610	143	DMT family transporter
chr	783917	785116	DFH04_RS03615	399	peptidase
chr	785147	786349	DFH04_RS03620	400	MULTISPECIES: dicarboxylate/amino acid:cation symporter
chr	786531	787775	DFH04_RS03625	414	MULTISPECIES: competence/damage-inducible protein A
chr	788536	789324	DFH04_RS03635	262	MULTISPECIES: DUF4179 domain-containing protein
chr	789338	790168	DFH04_RS03640	276	hypothetical protein
chr	790214	790828	DFH04_RS03645	204	hypothetical protein
chr	790945	791667	DFH04_RS03650	240	MULTISPECIES: amino acid ABC transporter ATP-binding protein
chr	791660	792367	DFH04_RS03655	235	amino acid ABC transporter permease
chr	792399	793229	DFH04_RS03660	276	amino acid ABC transporter
chr	793464	794408	DFH04_RS03665	314	acetyl-CoA carboxylase carboxyltransferase subunit alpha
chr	794442	795302	DFH04_RS03670	286	acetyl-CoA carboxylase carboxyltransferase subunit beta
chr	795346	796689	DFH04_RS03675	447	MULTISPECIES: acetyl-CoA carboxylase biotin carboxylase subunit
chr	796699	797127	DFH04_RS03680	142	MULTISPECIES: 3-hydroxyacyl-ACP dehydratase FabZ
chr	797140	797616	DFH04_RS03685	158	acetyl-CoA carboxylase biotin carboxyl carrier protein
chr	797620	798861	DFH04_RS03690	413	beta-ketoacyl
chr	798902	799654	DFH04_RS03695	250	3-oxoacyl
chr	799654	800598	DFH04_RS03700	314	[acyl-carrier-protein] S-malonyltransferase [Clostridium novyi]
chr	800591	801541	DFH04_RS03705	316	enoyl
chr	801601	801831	DFH04_RS03710	76	MULTISPECIES: acyl carrier protein
chr	801872	802846	DFH04_RS03715	324	ketoacyl-ACP synthase III
chr	802852	803325	DFH04_RS03720	157	MarR family transcriptional regulator
chr	803576	805288	DFH04_RS03725	570	isopentenyl-diphosphate delta-isomerase
chr	805444	806433	DFH04_RS03730	329	MULTISPECIES: DnaD domain protein
chr	806426	807418	DFH04_RS03735	330	AAA family ATPase
chr	808523	809767	DFH04_RS03780	414	NAD(P)/FAD-dependent oxidoreductase
chr	809822	810565	DFH04_RS03785	247	MULTISPECIES: acyl-ACP thioesterase
chr	810652	810843	DFH04_RS03790	63	MULTISPECIES: DUF1858 domain-containing protein
chr	810912	812195	DFH04_RS03795	427	MULTISPECIES: adenylosuccinate synthase
chr	812280	813686	DFH04_RS03800	468	FAD-dependent oxidoreductase
chr	813947	814753	DFH04_RS03805	268	MULTISPECIES: pyrroline-5-carboxylate reductase
chr	814906	816045	DFH04_RS03810	379	MULTISPECIES: glutamate 5-kinase
chr	816058	817311	DFH04_RS03815	417	glutamate-5-semialdehyde dehydrogenase
chr	817587	817799	DFH04_RS03820	70	MULTISPECIES: DUF3006 domain-containing protein
chr	818884	819720	DFH04_RS03830	278	MULTISPECIES: DegV family protein
chr	819737	820594	DFH04_RS03835	285	DegV family protein
chr	821102	822436	DFH04_RS03845	444	MULTISPECIES: replicative DNA helicase
chr	822465	824372	DFH04_RS03850	635	ATP-dependent protease, Lon family
chr	824442	824885	DFH04_RS03855	147	MULTISPECIES: 50S ribosomal protein L9
chr	824888	826873	DFH04_RS03860	661	DHH family phosphoesterase
chr	826875	827888	DFH04_RS03865	337	DUF2232 domain-containing protein
chr	827895	828206	DFH04_RS03870	103	MULTISPECIES: hypothetical protein
chr	828360	828596	DFH04_RS03875	78	MULTISPECIES: 30S ribosomal protein S18
chr	828637	829092	DFH04_RS03880	151	single-stranded DNA-binding protein
chr	829104	829391	DFH04_RS03885	95	MULTISPECIES: 30S ribosomal protein S6
chr	829522	829731	DFH04_RS03890	69	MULTISPECIES: DUF951 domain-containing protein
chr	829896	830534	DFH04_RS03895	212	lysine transporter LysE
chr	830602	831216	DFH04_RS03900	204	spore protease YyaC
chr	831262	831759	DFH04_RS03905	165	DUF4446 family protein
chr	831805	832656	DFH04_RS03910	283	ParB/RepB/Spo0J family partition protein
chr	832646	833431	DFH04_RS03915	261	ParA family protein
chr	833629	834408	DFH04_RS03920	259	nucleoid occlusion protein
chr	834503	835234	DFH04_RS03925	243	16S rRNA (guanine(527)-N(7))-methyltransferase RsmG
chr	835241	837133	DFH04_RS03930	630	MULTISPECIES: tRNA uridine-5-carboxymethylaminomethyl(34) synthesis enzyme MnmG
chr	837146	838525	DFH04_RS03935	459	tRNA uridine-5-carboxymethylaminomethyl(34) synthesis GTPase MnmE
chr	838587	839216	DFH04_RS03940	209	MULTISPECIES: protein jag
chr	839277	840020	DFH04_RS03945	247	MULTISPECIES: membrane protein insertase YidC
chr	840039	840248	DFH04_RS03950	69	membrane protein insertion efficiency factor YidD
chr	840251	840592	DFH04_RS03955	113	MULTISPECIES: ribonuclease P protein component
chr	840648	840782	DFH04_RS03960	44	MULTISPECIES: 50S ribosomal protein L34
chr	841348	842697	DFH04_RS03965	449	MULTISPECIES: chromosomal replication initiator protein DnaA
chr	842953	844056	DFH04_RS03970	367	MULTISPECIES: DNA polymerase III subunit beta
chr	844088	844294	DFH04_RS03975	68	S4 domain-containing protein YaaA
chr	844345	845427	DFH04_RS03980	360	DNA replication/repair protein RecF
chr	845451	845720	DFH04_RS03985	89	MULTISPECIES: DUF370 domain-containing protein
chr	845736	847646	DFH04_RS03990	636	MULTISPECIES: DNA topoisomerase (ATP-hydrolyzing) subunit B
chr	847668	850196	DFH04_RS03995	842	DNA gyrase subunit A
chr	855597	856091	DFH04_RS04025	164	HDIG domain-containing protein
chr	856093	856620	DFH04_RS04030	175	MULTISPECIES: transcription repressor NadR
chr	856634	859363	DFH04_RS04035	909	hypothetical protein
chr	859485	861707	DFH04_RS04040	740	MULTISPECIES: hybrid sensor histidine kinase/response regulator
chr	861735	863126	DFH04_RS04045	463	FAD-dependent oxidoreductase
chr	863143	863373	DFH04_RS04050	76	DUF1667 domain-containing protein
chr	863726	865006	DFH04_RS04055	426	serine--tRNA ligase
chr	865838	866569	DFH04_RS04080	243	MBL fold metallo-hydrolase
chr	866564	867451	DFH04_RS04085	295	phosphatidylserine decarboxylase
chr	867522	868256	DFH04_RS04090	244	TIGR02206 family membrane protein
chr	868529	868972	DFH04_RS04100	147	MULTISPECIES: nucleoside deaminase
chr	869163	869882	DFH04_RS04110	239	hypothetical protein
chr	870490	872115	DFH04_RS04125	541	DNA polymerase III subunit gamma/tau
chr	872186	872530	DFH04_RS04130	114	YbaB/EbfC family nucleoid-associated protein
chr	872547	873143	DFH04_RS04135	198	MULTISPECIES: recombination protein RecR
chr	873260	873514	DFH04_RS04140	84	pro-sigmaK processing inhibitor BofA
chr	873594	874487	DFH04_RS04145	297	MULTISPECIES: hypothetical protein
chr	880487	881176	DFH04_RS04195	229	DNA/RNA nuclease SfsA
chr	881274	881768	DFH04_RS04200	164	MULTISPECIES: NUDIX domain-containing protein
chr	881804	881983	DFH04_RS04205	59	hypothetical protein
chr	882117	882302	DFH04_RS04210	61	MULTISPECIES: hypothetical protein
chr	882326	882553	DFH04_RS04215	75	MULTISPECIES: hypothetical protein
chr	882691	883425	DFH04_RS04220	244	tRNA threonylcarbamoyladenosine dehydratase
chr	883400	884587	DFH04_RS04225	395	MULTISPECIES: MFS transporter
chr	884602	885540	DFH04_RS04230	312	MULTISPECIES: N-acetyltransferase
chr	890808	891950	DFH04_RS04255	380	mechanosensitive ion channel family protein
chr	892271	893290	DFH04_RS04260	339	M42 family peptidase
chr	893281	894255	DFH04_RS04265	324	M42 family peptidase
chr	894275	894577	DFH04_RS04270	100	hypothetical protein
chr	895559	896155	DFH04_RS04280	198	uracil-DNA glycosylase
chr	896316	896729	DFH04_RS04285	137	MULTISPECIES: PaaI family thioesterase
chr	896921	897820	DFH04_RS04290	299	MULTISPECIES: CPBP family intramembrane metalloprotease
chr	904006	904746	DFH04_RS04330	246	MULTISPECIES: peptidylprolyl isomerase
chr	910040	910930	DFH04_RS04350	296	hypothetical protein
chr	911032	911772	DFH04_RS04355	246	NAD-dependent protein deacylase
chr	911916	913283	DFH04_RS04360	455	MULTISPECIES: sodium-dependent transporter
chr	913310	914227	DFH04_RS04365	305	MULTISPECIES: LD-carboxypeptidase
chr	914297	915247	DFH04_RS04370	316	MULTISPECIES: magnesium transporter CorA family protein
chr	915540	916025	DFH04_RS04375	161	hypothetical protein
chr	916062	917195	DFH04_RS04380	377	MULTISPECIES: hypothetical protein
chr	917368	918996	DFH04_RS04385	542	murein L,D-transpeptidase
chr	919055	919600	DFH04_RS04390	181	MULTISPECIES: YhcN/YlaJ family sporulation lipoprotein
chr	919770	919982	DFH04_RS04395	70	MULTISPECIES: sigma factor G inhibitor Gin
chr	919961	921400	DFH04_RS04400	479	aminotransferase class I/II-fold pyridoxal phosphate-dependent enzyme
chr	921436	922068	DFH04_RS04405	210	MULTISPECIES: dTMP kinase
chr	922120	922449	DFH04_RS04410	109	MULTISPECIES: hypothetical protein
chr	922461	923417	DFH04_RS04415	318	DNA polymerase III subunit delta\'
chr	923419	924333	DFH04_RS04420	304	stage 0 sporulation protein
chr	924346	924549	DFH04_RS04425	67	MULTISPECIES: heavy-metal-associated domain-containing protein
chr	924647	924820	DFH04_RS04430	57	MULTISPECIES: 4Fe-4S dicluster domain-containing protein
chr	924873	925577	DFH04_RS04435	234	LrgB family protein
chr	925574	925924	DFH04_RS04440	116	murein hydrolase transporter LrgA
chr	926146	926883	DFH04_RS04445	245	tRNA1(Val) (adenine(37)-N6)-methyltransferase
chr	926899	927741	DFH04_RS04450	280	MULTISPECIES: 16S rRNA (cytidine(1402)-2\'-O)-methyltransferase
chr	927885	929120	DFH04_RS04455	411	glycoside hydrolase
chr	929220	929468	DFH04_RS04460	82	MULTISPECIES: AbrB/MazE/SpoVT family DNA-binding domain-containing protein
chr	930510	931151	DFH04_RS04465	213	fructose-6-phosphate aldolase
chr	931786	932391	DFH04_RS04470	201	MULTISPECIES: DUF1836 domain-containing protein
chr	932484	933473	DFH04_RS04475	329	MULTISPECIES: ornithine carbamoyltransferase
chr	933697	935661	DFH04_RS04480	654	MULTISPECIES: oligopeptide transporter, OPT family
chr	935642	935998	DFH04_RS04485	118	PqqD family protein
chr	936211	937623	DFH04_RS04490	470	MULTISPECIES: alanine:cation symporter family protein
chr	937832	938878	DFH04_RS04495	348	MULTISPECIES: ParM/StbA family protein
chr	938891	939241	DFH04_RS04500	116	MULTISPECIES: hypothetical protein
chr	939268	939651	DFH04_RS04505	127	MULTISPECIES: transcriptional regulator
chr	939844	940317	DFH04_RS04510	157	MULTISPECIES: 2-C-methyl-D-erythritol 2,4-cyclodiphosphate synthase
chr	940898	942271	DFH04_RS04515	457	MATE family efflux transporter
chr	942715	943788	DFH04_RS04520	357	MULTISPECIES: alanine--glyoxylate aminotransferase family protein
chr	944843	945637	DFH04_RS04530	264	sugar phosphate isomerase/epimerase
chr	945817	947352	DFH04_RS04535	511	beta-N-acetylglucosaminidase
chr	947384	947977	DFH04_RS04540	197	anti-sigma factor domain-containing protein
chr	948119	949246	DFH04_RS04545	375	glucose-1-phosphate adenylyltransferase subunit GlgD
chr	949259	950407	DFH04_RS04550	382	glucose-1-phosphate adenylyltransferase
chr	950597	951637	DFH04_RS04555	346	FAD:protein FMN transferase
chr	951818	952201	DFH04_RS04560	127	MULTISPECIES: NusG domain II-containing protein
chr	952212	952718	DFH04_RS04565	168	MULTISPECIES: Gx transporter family protein
chr	952751	955096	DFH04_RS04570	781	PAS domain S-box protein
chr	955388	956251	DFH04_RS04575	287	hypothetical protein
chr	956353	957576	DFH04_RS04580	407	peptidase T
chr	957625	957867	DFH04_RS04585	80	MULTISPECIES: hypothetical protein
chr	958482	959600	DFH04_RS04590	372	bifunctional diaminohydroxyphosphoribosylaminopyrimidine deaminase/5-amino-6-(5-phosphoribosylamino)uracil reductase RibD
chr	959585	960235	DFH04_RS04595	216	riboflavin synthase
chr	960249	961496	DFH04_RS04600	415	MULTISPECIES: bifunctional 3,4-dihydroxy-2-butanone-4-phosphate synthase/GTP cyclohydrolase II
chr	961498	961959	DFH04_RS04605	153	6,7-dimethyl-8-ribityllumazine synthase
chr	962104	962679	DFH04_RS04610	191	MULTISPECIES: spore maturation protein
chr	962701	963225	DFH04_RS04615	174	MULTISPECIES: spore maturation protein
chr	963340	963543	DFH04_RS04620	67	MULTISPECIES: hypothetical protein
chr	963651	965006	DFH04_RS04625	451	MATE family efflux transporter
chr	965196	965753	DFH04_RS04630	185	MULTISPECIES: uracil-DNA glycosylase
chr	965857	966804	DFH04_RS04635	315	MULTISPECIES: polysaccharide deacetylase
chr	966822	968369	DFH04_RS04640	515	MULTISPECIES: hypothetical protein
chr	968459	969850	DFH04_RS04645	463	sensor histidine kinase
chr	969852	970547	DFH04_RS04650	231	DNA-binding response regulator
chr	971546	973486	DFH04_RS04660	646	methionine--tRNA ligase
chr	973582	974316	DFH04_RS04665	244	MULTISPECIES: DUF3298/DUF4163 domain-containing protein
chr	974504	976030	DFH04_RS04670	508	DUF445 family protein
chr	976171	976938	DFH04_RS04675	255	TatD family deoxyribonuclease
chr	977203	978255	DFH04_RS04680	350	MULTISPECIES: DUF348 domain-containing protein
chr	978416	978982	DFH04_RS04685	188	MULTISPECIES: ribonuclease M5
chr	978963	979808	DFH04_RS04690	281	16S rRNA (adenine(1518)-N(6)/adenine(1519)-N(6))-dimethyltransferase RsmA
chr	981646	982227	DFH04_RS04700	193	hypothetical protein
chr	982340	983164	DFH04_RS04705	274	MULTISPECIES: hypothetical protein
chr	983255	984100	DFH04_RS04710	281	sodium:proton antiporter
chr	984304	985005	DFH04_RS04715	233	MgtC/SapB family protein
chr	985095	985475	DFH04_RS04720	126	MULTISPECIES: DUF3888 domain-containing protein
chr	985519	986610	DFH04_RS04725	363	toxic anion resistance protein
chr	986628	988286	DFH04_RS04730	552	tellurium resistance protein
chr	988460	989119	DFH04_RS04735	219	AIM24 family protein
chr	989137	989952	DFH04_RS04740	271	TerD family protein
chr	990120	991418	DFH04_RS04745	432	NCS2 family permease
chr	991530	993422	DFH04_RS04750	630	anaerobic carbon-monoxide dehydrogenase catalytic subunit
chr	993525	993944	DFH04_RS04755	139	MULTISPECIES: Rrf2 family transcriptional regulator
chr	994113	994691	DFH04_RS04760	192	MULTISPECIES: TerD family protein
chr	994726	995334	DFH04_RS04765	202	TerD family protein
chr	995441	995710	DFH04_RS04770	89	hypothetical protein
chr	995803	996810	DFH04_RS04775	335	MULTISPECIES: hypothetical protein
chr	997102	998568	DFH04_RS04780	488	aminoacyl-histidine dipeptidase
chr	998615	1002052	DFH04_RS04785	1145	pyruvate carboxylase
chr	1002416	1002757	DFH04_RS04790	113	MULTISPECIES: hypothetical protein
chr	1002939	1003352	DFH04_RS04795	137	MULTISPECIES: CBS domain-containing protein
chr	1003763	1004143	DFH04_RS04800	126	RidA family protein
chr	1004202	1006100	DFH04_RS04805	632	glutamine synthetase
chr	1006439	1007212	DFH04_RS04810	257	glutamate racemase
chr	1007323	1007841	DFH04_RS04815	172	peptidylprolyl isomerase
chr	1007859	1008239	DFH04_RS04820	126	MULTISPECIES: DUF3783 domain-containing protein
chr	1008383	1009048	DFH04_RS04825	221	MULTISPECIES: XRE family transcriptional regulator
chr	1009087	1009728	DFH04_RS04830	213	MBL fold metallo-hydrolase
chr	1009873	1011849	DFH04_RS04835	658	N-acetylmuramoyl-L-alanine amidase
chr	1012008	1012931	DFH04_RS04840	307	CPBP family intramembrane metalloprotease
chr	1013064	1013657	DFH04_RS04845	197	MULTISPECIES: type II toxin-antitoxin system PemK/MazF family toxin
chr	1014363	1017479	DFH04_RS04850	1038	isoleucine--tRNA ligase
chr	1017666	1018685	DFH04_RS04855	339	LacI family transcriptional regulator
chr	1018860	1022528	DFH04_RS04860	1222	DNA helicase
chr	1022555	1023190	DFH04_RS04865	211	DUF488 domain-containing protein
chr	1023326	1023958	DFH04_RS04870	210	4Fe-4S binding protein
chr	1024103	1024960	DFH04_RS04875	285	DMT family transporter
chr	1025100	1026020	DFH04_RS04880	306	2-hydroxyglutaryl-CoA dehydratase
chr	1025992	1027089	DFH04_RS04885	365	2-hydroxyglutaryl-CoA dehydratase
chr	1027070	1028017	DFH04_RS04890	315	MULTISPECIES: 2-hydroxyglutaryl-CoA dehydratase
chr	1028125	1029402	DFH04_RS04895	425	hypothetical protein
chr	1029620	1029901	DFH04_RS04900	93	MULTISPECIES: hypothetical protein
chr	1030454	1031467	DFH04_RS04905	337	MULTISPECIES: 3-deoxy-7-phosphoheptulonate synthase
chr	1031507	1032568	DFH04_RS04910	353	3-dehydroquinate synthase
chr	1032583	1033890	DFH04_RS04915	435	3-phosphoshikimate 1-carboxyvinyltransferase
chr	1033868	1034941	DFH04_RS04920	357	chorismate synthase
chr	1034953	1035225	DFH04_RS04925	90	chorismate mutase
chr	1035238	1036050	DFH04_RS04930	270	shikimate dehydrogenase
chr	1036066	1036566	DFH04_RS04935	166	MULTISPECIES: shikimate kinase
chr	1036646	1036825	DFH04_RS04940	59	MULTISPECIES: DUF1540 domain-containing protein
chr	1036996	1037145	DFH04_RS04945	49	lmo0937 family membrane protein
chr	1037344	1037970	DFH04_RS04950	208	IS607 family transposase
chr	1037948	1039081	DFH04_RS04955	377	transposase
chr	1039974	1040174	DFH04_RS04960	66	MULTISPECIES: cold-shock protein
chr	1040246	1040953	DFH04_RS04965	235	2-phosphosulfolactate phosphatase family protein
chr	1041084	1042334	DFH04_RS04970	416	aminopeptidase P family protein
chr	1042495	1042995	DFH04_RS04975	166	MULTISPECIES: YcxB family protein
chr	1043250	1043816	DFH04_RS04980	188	MULTISPECIES: glycerol-3-phosphate responsive antiterminator
chr	1044015	1045448	DFH04_RS04985	477	MULTISPECIES: FAD/NAD(P)-binding oxidoreductase
chr	1045496	1046755	DFH04_RS04990	419	MULTISPECIES: FAD-dependent oxidoreductase
chr	1046762	1047133	DFH04_RS04995	123	DUF1667 domain-containing protein
chr	1047446	1048162	DFH04_RS05000	238	MULTISPECIES: aquaporin family protein
chr	1048337	1049833	DFH04_RS05005	498	MULTISPECIES: glycerol kinase
chr	1049914	1051806	DFH04_RS05010	630	MULTISPECIES: phosphate/phosphite/phosphonate ABC transporter substrate-binding protein
chr	1052281	1053126	DFH04_RS05015	281	3-hydroxybutyryl-CoA dehydrogenase
chr	1053181	1054359	DFH04_RS05020	392	MULTISPECIES: acetyl-CoA C-acetyltransferase
chr	1054490	1054756	DFH04_RS05025	88	MULTISPECIES: mannose-1-phosphate guanyltransferase
chr	1055028	1055981	DFH04_RS05030	317	MULTISPECIES: 2-hydroxyacid dehydrogenase
chr	1056058	1056810	DFH04_RS05035	250	MULTISPECIES: resolvase
chr	1056912	1057472	DFH04_RS05040	186	MULTISPECIES: nitroreductase family protein
chr	1057806	1059392	DFH04_RS05045	528	resolvase
chr	1059437	1060189	DFH04_RS05050	250	mannose-6-phosphate isomerase
chr	1060227	1061252	DFH04_RS05055	341	5\'-nucleotidase, lipoprotein e(P4) family
chr	1061344	1064082	DFH04_RS05060	912	calcium-translocating P-type ATPase, PMCA-type
chr	1064402	1065445	DFH04_RS05065	347	chemotaxis protein
chr	1065496	1066608	DFH04_RS05070	370	MULTISPECIES: glycosyltransferase family 1 protein
chr	1066758	1067771	DFH04_RS05075	337	MULTISPECIES: CotS family spore coat protein
chr	1067792	1067992	DFH04_RS05080	66	MULTISPECIES: hypothetical protein
chr	1068004	1068780	DFH04_RS05085	258	spore coat protein
chr	1068786	1069826	DFH04_RS05090	346	CotS family spore coat protein
chr	1070179	1071537	DFH04_RS05095	452	cobyrinate a,c-diamide synthase
chr	1071530	1072153	DFH04_RS05100	207	precorrin-8X methylmutase
chr	1072168	1073253	DFH04_RS05105	361	cobalamin biosynthesis protein CbiD
chr	1073276	1073890	DFH04_RS05110	204	precorrin-6y C5,15-methyltransferase (decarboxylating) subunit CbiE
chr	1073892	1074458	DFH04_RS05115	188	precorrin-6Y C5,15-methyltransferase (decarboxylating) subunit CbiT
chr	1074473	1075138	DFH04_RS05120	221	cobalt-factor II C(20)-methyltransferase
chr	1075150	1075887	DFH04_RS05125	245	precorrin-4 C(11)-methyltransferase
chr	1075897	1076889	DFH04_RS05130	330	cobalt-precorrin 5A hydrolase
chr	1076914	1077663	DFH04_RS05135	249	precorrin-3B C(17)-methyltransferase
chr	1077660	1078439	DFH04_RS05140	259	MULTISPECIES: cobalt-precorrin-6A reductase
chr	1078423	1079214	DFH04_RS05145	263	sirohydrochlorin cobaltochelatase
chr	1079340	1080242	DFH04_RS05150	300	cysteine synthase A
chr	1080284	1081405	DFH04_RS05155	373	glycosyltransferase family 1 protein
chr	1081536	1082546	DFH04_RS05160	336	MULTISPECIES: CotS family spore coat protein
chr	1082769	1083665	DFH04_RS05165	298	MULTISPECIES: sporulation peptidase YabG
chr	1083918	1084154	DFH04_RS05170	78	MULTISPECIES: hypothetical protein
chr	1084262	1085815	DFH04_RS05175	517	MULTISPECIES: DUF3794 domain-containing protein
chr	1085921	1086763	DFH04_RS05180	280	MULTISPECIES: 4-(cytidine 5\'-diphospho)-2-C-methyl-D-erythritol kinase
chr	1086872	1087069	DFH04_RS05185	65	hypothetical protein
chr	1087098	1088567	DFH04_RS05190	489	MULTISPECIES: spore germination protein
chr	1088598	1089698	DFH04_RS05195	366	MULTISPECIES: germination protein
chr	1089688	1090872	DFH04_RS05200	394	MULTISPECIES: Ger(x)C family spore germination protein
chr	1090984	1091622	DFH04_RS05205	212	MULTISPECIES: stage II sporulation protein R
chr	1091759	1093117	DFH04_RS05210	452	MULTISPECIES: germination protein YpeB
chr	1093274	1094305	DFH04_RS05215	343	MULTISPECIES: D-alanine--D-alanine ligase A
chr	1094332	1095315	DFH04_RS05220	327	MULTISPECIES: tRNA 4-thiouridine(8) synthase ThiI
chr	1095335	1095754	DFH04_RS05225	139	DUF1934 domain-containing protein
chr	1096146	1097747	DFH04_RS05230	533	MULTISPECIES: CTP synthase
chr	1097967	1098311	DFH04_RS05235	114	MULTISPECIES: hypothetical protein
chr	1098507	1099937	DFH04_RS05240	476	MULTISPECIES: transcription termination factor Rho
chr	1099961	1100170	DFH04_RS05245	69	MULTISPECIES: 50S ribosomal protein L31
chr	1100364	1100957	DFH04_RS05250	197	MULTISPECIES: thymidine kinase
chr	1100987	1101937	DFH04_RS05255	316	DUF1385 domain-containing protein
chr	1102009	1102857	DFH04_RS05260	282	MULTISPECIES: peptide chain release factor N(5)-glutamine methyltransferase
chr	1102942	1104015	DFH04_RS05265	357	MULTISPECIES: peptide chain release factor 1
chr	1104035	1104607	DFH04_RS05270	190	hypothetical protein
chr	1104661	1105392	DFH04_RS05275	243	ZIP family metal transporter
chr	1105443	1106492	DFH04_RS05280	349	threonylcarbamoyl-AMP synthase
chr	1106527	1106979	DFH04_RS05285	150	low molecular weight protein arginine phosphatase
chr	1107032	1107481	DFH04_RS05290	149	MULTISPECIES: ribose 5-phosphate isomerase B
chr	1107517	1108146	DFH04_RS05295	209	MULTISPECIES: uracil phosphoribosyltransferase
chr	1108333	1108821	DFH04_RS05300	162	cytidine deaminase
chr	1108845	1109873	DFH04_RS05305	342	undecaprenyl/decaprenyl-phosphate alpha-N-acetylglucosaminyl 1-phosphate transferase
chr	1109848	1111023	DFH04_RS05310	391	UDP-N-acetylglucosamine 2-epimerase (non-hydrolyzing)
chr	1111704	1112072	DFH04_RS05315	122	ATP synthase F0F1
chr	1112097	1112777	DFH04_RS05320	226	MULTISPECIES: F0F1 ATP synthase subunit A
chr	1112824	1113078	DFH04_RS05325	84	MULTISPECIES: ATP synthase F0 subunit C
chr	1113126	1113605	DFH04_RS05330	159	MULTISPECIES: F0F1 ATP synthase subunit B
chr	1113608	1114144	DFH04_RS05335	178	MULTISPECIES: F0F1 ATP synthase subunit delta
chr	1114165	1115673	DFH04_RS05340	502	MULTISPECIES: F0F1 ATP synthase subunit alpha
chr	1115708	1116565	DFH04_RS05345	285	MULTISPECIES: F0F1 ATP synthase subunit gamma
chr	1116578	1117969	DFH04_RS05350	463	MULTISPECIES: F0F1 ATP synthase subunit beta
chr	1117988	1118383	DFH04_RS05355	131	MULTISPECIES: F0F1 ATP synthase subunit epsilon
chr	1118542	1119237	DFH04_RS05360	231	hypothetical protein
chr	1119268	1120527	DFH04_RS05365	419	MULTISPECIES: UDP-N-acetylglucosamine 1-carboxyvinyltransferase
chr	1120713	1121741	DFH04_RS05370	342	MULTISPECIES: stage II sporulation protein D
chr	1121892	1122653	DFH04_RS05375	253	MULTISPECIES: M23 family metallopeptidase
chr	1122779	1123033	DFH04_RS05380	84	MULTISPECIES: sporulation transcriptional regulator SpoIIID
chr	1123167	1124198	DFH04_RS05385	343	rod shape-determining protein
chr	1124247	1124795	DFH04_RS05390	182	MULTISPECIES: spore protease YyaC
chr	1124882	1125601	DFH04_RS05395	239	tRNA 2-thiocytidine biosynthesis protein TtcA
chr	1126551	1127726	DFH04_RS05420	391	MULTISPECIES: methionine adenosyltransferase
chr	1127893	1130112	DFH04_RS05425	739	MULTISPECIES: ATP-dependent RecD-like DNA helicase
chr	1130135	1131157	DFH04_RS05430	340	MULTISPECIES: hypothetical protein
chr	1131130	1131810	DFH04_RS05435	226	MULTISPECIES: ComF family protein
chr	1132044	1132598	DFH04_RS05440	184	ribosome-associated translation inhibitor RaiA
chr	1132638	1133396	DFH04_RS05445	252	MULTISPECIES: hypothetical protein
chr	1133617	1136121	DFH04_RS05450	834	MULTISPECIES: preprotein translocase subunit SecA
chr	1136193	1137297	DFH04_RS05455	367	peptide chain release factor 2
chr	1137353	1137658	DFH04_RS05460	101	MULTISPECIES: hypothetical protein
chr	1137865	1138068	DFH04_RS05465	67	MULTISPECIES: DUF1657 domain-containing protein
chr	1138380	1140536	DFH04_RS05470	718	RNA-binding transcriptional accessory protein
chr	1140814	1141452	DFH04_RS05475	212	ECF transporter S component
chr	1141496	1141948	DFH04_RS05480	150	ribosomal-protein-alanine N-acetyltransferase
chr	1141941	1142657	DFH04_RS05485	238	MULTISPECIES: tRNA (adenosine(37)-N6)-threonylcarbamoyltransferase complex dimerization subunit type 1 TsaB
chr	1142654	1143112	DFH04_RS05490	152	MULTISPECIES: tRNA (adenosine(37)-N6)-threonylcarbamoyltransferase complex ATPase subunit type 1 TsaE
chr	1143379	1144266	DFH04_RS05495	295	hypothetical protein
chr	1144517	1145371	DFH04_RS05505	284	MULTISPECIES: hypothetical protein
chr	1145448	1146020	DFH04_RS05510	190	MULTISPECIES: chromate transporter
chr	1146007	1146522	DFH04_RS05515	171	MULTISPECIES: chromate transporter
chr	1146558	1147448	DFH04_RS05520	296	MULTISPECIES: ABC transporter substrate-binding protein
chr	1147651	1148178	DFH04_RS05525	175	MULTISPECIES: SLAP domain-containing protein
chr	1148274	1149254	DFH04_RS05530	326	FAD-dependent oxidoreductase
chr	1149297	1149926	DFH04_RS05535	209	RusA family crossover junction endodeoxyribonuclease
chr	1150017	1151042	DFH04_RS05540	341	MULTISPECIES: tRNA (adenosine(37)-N6)-threonylcarbamoyltransferase complex transferase subunit TsaD
chr	1151150	1152523	DFH04_RS05545	457	peptide ABC transporter substrate-binding protein
chr	1152584	1154497	DFH04_RS05550	637	ABC transporter ATP-binding protein
chr	1154859	1155491	DFH04_RS05555	210	redox-sensing transcriptional repressor Rex
chr	1155717	1156502	DFH04_RS05560	261	short-chain-enoyl-CoA hydratase
chr	1156515	1157654	DFH04_RS05565	379	acyl-CoA dehydrogenase
chr	1157680	1158459	DFH04_RS05570	259	MULTISPECIES: electron transfer flavoprotein subunit beta/FixA family protein
chr	1158485	1159492	DFH04_RS05575	335	electron transfer flavoprotein subunit alpha/FixB family protein
chr	1159596	1160444	DFH04_RS05580	282	3-hydroxybutyryl-CoA dehydrogenase
chr	1160567	1161733	DFH04_RS05585	388	MULTISPECIES: iron-containing alcohol dehydrogenase
chr	1161933	1162841	DFH04_RS05590	302	sulfide/dihydroorotate dehydrogenase-like FAD/NAD-binding protein
chr	1162841	1164229	DFH04_RS05595	462	NADPH-dependent glutamate synthase
chr	1164464	1165342	DFH04_RS05600	292	DNA-3-methyladenine glycosylase 2 family protein
chr	1165521	1167005	DFH04_RS05605	494	iron hydrogenase
chr	1167410	1167694	DFH04_RS05610	94	MULTISPECIES: co-chaperone GroES
chr	1167794	1169425	DFH04_RS05615	543	MULTISPECIES: chaperonin GroEL
chr	1169482	1170219	DFH04_RS05620	245	MULTISPECIES: tRNA 2-thiocytidine(32) synthetase TtcA
chr	1170586	1172040	DFH04_RS05625	484	MULTISPECIES: IMP dehydrogenase
chr	1172136	1173668	DFH04_RS05630	510	glutamine-hydrolyzing GMP synthase
chr	1173778	1174365	DFH04_RS05635	195	XRE family transcriptional regulator
chr	1175115	1175867	DFH04_RS05640	250	DeoR/GlpR transcriptional regulator
chr	1175864	1176769	DFH04_RS05645	301	1-phosphofructokinase
chr	1176819	1178684	DFH04_RS05650	621	PTS fructose transporter subunit IIC
chr	1178936	1179241	DFH04_RS05655	101	MULTISPECIES: DUF4491 family protein
chr	1180452	1181144	DFH04_RS05665	230	hypothetical protein
chr	1181178	1181912	DFH04_RS05670	244	hypothetical protein
chr	1182152	1182712	DFH04_RS05675	186	hypothetical protein
chr	1182935	1183810	DFH04_RS05680	291	polysaccharide deacetylase family protein
chr	1184055	1185407	DFH04_RS05685	450	MULTISPECIES: glucose-6-phosphate isomerase
chr	1185542	1185985	DFH04_RS05690	147	MULTISPECIES: YaiI/YqxD family protein
chr	1186079	1188220	DFH04_RS05695	713	type I pullulanase
chr	1188396	1190495	DFH04_RS05700	699	triple tyrosine motif-containing protein
chr	1190573	1191289	DFH04_RS05705	238	MULTISPECIES: rRNA pseudouridine synthase
chr	1191752	1192051	DFH04_RS05710	99	MULTISPECIES: hypothetical protein
chr	1192082	1194367	DFH04_RS05715	761	DNA helicase PcrA
chr	1194468	1196459	DFH04_RS05720	663	MULTISPECIES: NAD-dependent DNA ligase LigA
chr	1196476	1196754	DFH04_RS05725	92	MULTISPECIES: hypothetical protein
chr	1196979	1197905	DFH04_RS05730	308	hypothetical protein
chr	1198116	1198400	DFH04_RS05735	94	Asp-tRNA(Asn)/Glu-tRNA(Gln) amidotransferase subunit GatC
chr	1198414	1199871	DFH04_RS05740	485	Asp-tRNA(Asn)/Glu-tRNA(Gln) amidotransferase subunit GatA
chr	1199886	1201313	DFH04_RS05745	475	Asp-tRNA(Asn)/Glu-tRNA(Gln) amidotransferase subunit GatB
chr	1201444	1201926	DFH04_RS05750	160	hypothetical protein
chr	1202029	1203597	DFH04_RS05755	522	peptide ABC transporter substrate-binding protein
chr	1203678	1205054	DFH04_RS05760	458	hypothetical protein
chr	1205144	1206124	DFH04_RS05765	326	AIR synthase
chr	1206153	1206746	DFH04_RS05770	197	MULTISPECIES: XTP/dITP diphosphatase
chr	1207925	1209187	DFH04_RS05835	420	MULTISPECIES: dicarboxylate/amino acid:cation symporter
chr	1209476	1210048	DFH04_RS05840	190	xanthine phosphoribosyltransferase
chr	1210252	1211628	DFH04_RS05845	458	AAA family ATPase
chr	1212022	1212942	DFH04_RS05850	306	aspartate carbamoyltransferase
chr	1212943	1214136	DFH04_RS05855	397	dihydroorotase
chr	1214138	1214995	DFH04_RS05860	285	orotidine-5\'-phosphate decarboxylase
chr	1215001	1215735	DFH04_RS05865	244	dihydroorotate dehydrogenase electron transfer subunit
chr	1215728	1216624	DFH04_RS05870	298	dihydroorotate dehydrogenase
chr	1216687	1217259	DFH04_RS05875	190	MULTISPECIES: orotate phosphoribosyltransferase
chr	1217300	1217821	DFH04_RS05880	173	MULTISPECIES: signal peptidase I
chr	1218561	1219619	DFH04_RS05885	352	MULTISPECIES: carbamoyl-phosphate synthase (glutamine-hydrolyzing) small subunit
chr	1219641	1222832	DFH04_RS05890	1063	carbamoyl-phosphate synthase (glutamine-hydrolyzing) large subunit
chr	1222991	1223764	DFH04_RS05895	257	hypothetical protein
chr	1223785	1224567	DFH04_RS05900	260	sugar phosphate isomerase/epimerase
chr	1224738	1226036	DFH04_RS05905	432	trigger factor
chr	1226197	1226784	DFH04_RS05910	195	MULTISPECIES: ATP-dependent Clp endopeptidase proteolytic subunit ClpP
chr	1226803	1228098	DFH04_RS05915	431	MULTISPECIES: ATP-dependent Clp protease ATP-binding subunit ClpX
chr	1228273	1229967	DFH04_RS05920	564	ATP-dependent protease LonB
chr	1230101	1232419	DFH04_RS05925	772	endopeptidase La
chr	1232425	1233015	DFH04_RS05930	196	MULTISPECIES: YihA family ribosome biogenesis GTP-binding protein
chr	1233123	1233692	DFH04_RS05935	189	hypothetical protein
chr	1233732	1233989	DFH04_RS05940	85	MULTISPECIES: hypothetical protein
chr	1234055	1234675	DFH04_RS05945	206	hypothetical protein
chr	1234912	1235868	DFH04_RS05950	318	MULTISPECIES: hypothetical protein
chr	1235978	1236397	DFH04_RS05955	139	MULTISPECIES: transcriptional repressor
chr	1236577	1237953	DFH04_RS05960	458	MULTISPECIES: PhoH family protein
chr	1239656	1240687	DFH04_RS05970	343	MULTISPECIES: hypothetical protein
chr	1240701	1241855	DFH04_RS05975	384	hypothetical protein
chr	1241968	1242630	DFH04_RS05980	220	MULTISPECIES: site-2 protease family protein
chr	1242688	1243332	DFH04_RS05985	214	MULTISPECIES: tRNA (guanosine(46)-N7)-methyltransferase TrmB
chr	1243424	1243945	DFH04_RS05990	173	cob(I)yrinic acid a,c-diamide adenosyltransferase
chr	1243980	1244720	DFH04_RS05995	246	MULTISPECIES: SDR family oxidoreductase
chr	1246118	1246276	DFH04_RS06005	52	MULTISPECIES: cytochrome c551
chr	1246424	1247404	DFH04_RS06010	326	MULTISPECIES: hypothetical protein
chr	1247439	1248263	DFH04_RS06015	274	MULTISPECIES: M48 family peptidase
chr	1248322	1248981	DFH04_RS06020	219	MULTISPECIES: lytic transglycosylase domain-containing protein
chr	1249269	1249811	DFH04_RS06025	180	MULTISPECIES: Appr-1-p processing enzyme family protein
chr	1250381	1250608	DFH04_RS06045	75	hypothetical protein
chr	1255596	1258349	DFH04_RS06065	917	silent information regulator protein Sir2
chr	1258655	1259233	DFH04_RS06070	192	MULTISPECIES: SAM-dependent methyltransferase
chr	1259579	1260061	DFH04_RS06075	160	QueT transporter family protein
chr	1260113	1261549	DFH04_RS06080	478	proline--tRNA ligase
chr	1262034	1264226	DFH04_RS06085	730	DNA topoisomerase III
chr	1264274	1265971	DFH04_RS06090	565	phosphoenolpyruvate--protein phosphotransferase
chr	1266010	1266252	DFH04_RS06095	80	MULTISPECIES: HPr family phosphocarrier protein
chr	1266281	1268251	DFH04_RS06100	656	PTS glucose transporter subunit IIA
chr	1268516	1269355	DFH04_RS06105	279	MULTISPECIES: PRD domain-containing protein
chr	1269580	1269999	DFH04_RS06110	139	MULTISPECIES: DMT family transporter
chr	1270012	1270476	DFH04_RS06115	154	MULTISPECIES: DMT family transporter
chr	1270814	1272193	DFH04_RS06120	459	MULTISPECIES: GntP family permease
chr	1272252	1272719	DFH04_RS06125	155	MULTISPECIES: hypothetical protein
chr	1273032	1274966	DFH04_RS06130	644	MULTISPECIES: DUF2075 domain-containing protein
chr	1275035	1275553	DFH04_RS06135	172	MULTISPECIES: hypothetical protein
chr	1275802	1275990	DFH04_RS06140	62	MULTISPECIES: hypothetical protein
chr	1276090	1276995	DFH04_RS06145	301	MULTISPECIES: hypothetical protein
chr	1277200	1279368	DFH04_RS06150	722	MULTISPECIES: DUF262 domain-containing protein
chr	1279982	1280191	DFH04_RS06155	69	MULTISPECIES: hypothetical protein
chr	1280416	1280631	DFH04_RS06160	71	MULTISPECIES: hypothetical protein
chr	1280766	1281398	DFH04_RS06165	210	MULTISPECIES: GntR family transcriptional regulator
chr	1281626	1283206	DFH04_RS06170	526	MULTISPECIES: BCCT family transporter
chr	1283242	1283646	DFH04_RS06175	134	hypothetical protein
chr	1283919	1284647	DFH04_RS06180	242	GntR family transcriptional regulator
chr	1284734	1285912	DFH04_RS06185	392	SIS domain-containing protein
chr	1286035	1286889	DFH04_RS06190	284	tagatose bisphosphate family class II aldolase
chr	1287319	1289478	DFH04_RS06195	719	YhgE/Pip domain-containing protein
chr	1289858	1290823	DFH04_RS06200	321	hypothetical protein
chr	1290990	1292333	DFH04_RS06205	447	MATE family efflux transporter
chr	1292436	1293545	DFH04_RS06210	369	hypothetical protein
chr	1293561	1294544	DFH04_RS06215	327	MULTISPECIES: exopolysaccharide biosynthesis protein
chr	1294743	1298114	DFH04_RS06220	1123	peptidase M16
chr	1298171	1300840	DFH04_RS06225	889	FtsX-like permease family protein
chr	1300837	1301520	DFH04_RS06230	227	MULTISPECIES: ABC transporter ATP-binding protein
chr	1301612	1302862	DFH04_RS06235	416	sensor histidine kinase
chr	1302862	1303575	DFH04_RS06240	237	MULTISPECIES: DNA-binding response regulator
chr	1303764	1305347	DFH04_RS06245	527	ABC transporter ATP-binding protein
chr	1305587	1306888	DFH04_RS06250	433	alkaline phosphatase family protein
chr	1306930	1308015	DFH04_RS06255	361	nitronate monooxygenase
chr	1308089	1308982	DFH04_RS06260	297	MULTISPECIES: DMT family transporter
chr	1309338	1310054	DFH04_RS06265	238	CoA transferase subunit A
chr	1310074	1310727	DFH04_RS06270	217	MULTISPECIES: 3-oxoacid CoA-transferase subunit B
chr	1311328	1312986	DFH04_RS06275	552	glutamine--tRNA ligase/YqeY domain fusion protein
chr	1318770	1320074	DFH04_RS06295	434	sodium:proton antiporter
chr	1320414	1321649	DFH04_RS06300	411	MULTISPECIES: glutamyl-tRNA reductase
chr	1321664	1322260	DFH04_RS06305	198	MULTISPECIES: bifunctional precorrin-2 dehydrogenase/sirohydrochlorin ferrochelatase
chr	1322293	1323195	DFH04_RS06310	300	MULTISPECIES: hydroxymethylbilane synthase
chr	1323197	1324693	DFH04_RS06315	498	uroporphyrinogen-III C-methyltransferase
chr	1324748	1325719	DFH04_RS06320	323	MULTISPECIES: porphobilinogen synthase
chr	1325725	1327029	DFH04_RS06325	434	glutamate-1-semialdehyde-2,1-aminomutase
chr	1327122	1327883	DFH04_RS06330	253	hypothetical protein
chr	1328246	1329184	DFH04_RS06335	312	hypothetical protein
chr	1334575	1335012	DFH04_RS06355	145	hypothetical protein
chr	1335449	1336381	DFH04_RS06360	310	MULTISPECIES: phospholipase
chr	1336545	1336940	DFH04_RS06365	131	MULTISPECIES: GntR family transcriptional regulator
chr	1336937	1337830	DFH04_RS06370	297	ABC transporter ATP-binding protein
chr	1337814	1338938	DFH04_RS06375	374	hypothetical protein
chr	1338954	1339865	DFH04_RS06380	303	MULTISPECIES: ABC transporter ATP-binding protein
chr	1339867	1341108	DFH04_RS06385	413	MULTISPECIES: ABC transporter permease
chr	1341150	1343516	DFH04_RS06390	788	homocysteine methyltransferase
chr	1344134	1344652	DFH04_RS06395	172	NUDIX hydrolase
chr	1344763	1345158	DFH04_RS06400	131	nucleoside-diphosphate kinase
chr	1345477	1346439	DFH04_RS06405	320	MULTISPECIES: L-lactate dehydrogenase
chr	1347153	1348583	DFH04_RS06410	476	sodium:proton antiporter
chr	1348852	1349799	DFH04_RS06415	315	DMT family transporter
chr	1349902	1351158	DFH04_RS06420	418	MULTISPECIES: UV DNA damage repair endonuclease UvsE
chr	1351205	1352065	DFH04_RS06425	286	MULTISPECIES: mechanosensitive ion channel protein
chr	1352264	1353664	DFH04_RS06430	466	MATE family efflux transporter
chr	1353842	1354513	DFH04_RS06435	223	MULTISPECIES: hypothetical protein
chr	1354581	1354766	DFH04_RS06440	61	MULTISPECIES: hypothetical protein
chr	1354798	1355046	DFH04_RS06445	82	MULTISPECIES: spore coat protein
chr	1355203	1356539	DFH04_RS06450	445	IS3 family transposase
chr	1356665	1357507	DFH04_RS06455	280	MULTISPECIES: patatin family protein
chr	1362739	1363077	DFH04_RS06465	112	MULTISPECIES: hypothetical protein
chr	1363053	1363535	DFH04_RS06470	160	MULTISPECIES: hypothetical protein
chr	1363591	1364937	DFH04_RS06475	448	MULTISPECIES: aminotransferase class V-fold PLP-dependent enzyme
chr	1365121	1367421	DFH04_RS06480	766	ATP-dependent Clp protease ATP-binding subunit
chr	1367508	1368320	DFH04_RS06485	270	MULTISPECIES: SDR family oxidoreductase
chr	1368615	1369307	DFH04_RS06490	230	MULTISPECIES: hypothetical protein
chr	1369327	1370325	DFH04_RS06495	332	MULTISPECIES: hypothetical protein
chr	1370699	1372258	DFH04_RS06500	519	crotonobetaine/carnitine-CoA ligase
chr	1372321	1373247	DFH04_RS06505	308	electron transfer flavoprotein subunit alpha/FixB family protein
chr	1373263	1374030	DFH04_RS06510	255	electron transfer flavoprotein subunit alpha
chr	1374409	1375584	DFH04_RS06515	391	CoA transferase
chr	1375600	1376814	DFH04_RS06520	404	CoA transferase
chr	1376833	1377459	DFH04_RS06525	208	MBL fold metallo-hydrolase
chr	1377488	1378264	DFH04_RS06530	258	enoyl-CoA hydratase
chr	1378324	1379478	DFH04_RS06535	384	acyl-CoA dehydrogenase
chr	1379558	1380697	DFH04_RS06540	379	acyl-CoA dehydrogenase
chr	1381101	1382375	DFH04_RS06545	424	MFS transporter
chr	1383351	1385408	DFH04_RS06555	685	LysM peptidoglycan-binding domain-containing protein
chr	1385482	1386663	DFH04_RS06560	393	YibE/F family protein
chr	1386758	1387747	DFH04_RS06565	329	MULTISPECIES: hypothetical protein
chr	1387933	1389651	DFH04_RS06570	572	hypothetical protein
chr	1389700	1391985	DFH04_RS06575	761	CRISPR-associated protein
chr	1391978	1393393	DFH04_RS06580	471	CRISPR-associated protein
chr	1393405	1393803	DFH04_RS06585	132	hypothetical protein
chr	1393805	1395970	DFH04_RS06590	721	TIGR03986 family CRISPR-associated RAMP protein
chr	1396006	1397646	DFH04_RS06595	546	DUF4297 domain-containing protein
chr	1397673	1398365	DFH04_RS06600	230	hypothetical protein
chr	1401730	1402398	DFH04_RS06610	222	CRISPR-associated endoribonuclease Cas6
chr	1402661	1404193	DFH04_RS06615	510	type I-B CRISPR-associated protein Cas8b/Csh1
chr	1404196	1405194	DFH04_RS06620	332	CRISPR-associated protein
chr	1405197	1405958	DFH04_RS06625	253	type I-B CRISPR-associated protein Cas5
chr	1406026	1408659	DFH04_RS06630	877	CRISPR-associated helicase Cas3\'
chr	1408668	1409162	DFH04_RS06635	164	MULTISPECIES: Dna2/Cas4 domain-containing protein
chr	1409174	1410172	DFH04_RS06640	332	MULTISPECIES: type I-B CRISPR-associated endonuclease Cas1
chr	1410172	1410459	DFH04_RS06645	95	MULTISPECIES: CRISPR-associated endonuclease Cas2
chr	1413167	1413931	DFH04_RS06650	254	DeoR/GlpR transcriptional regulator
chr	1414255	1415409	DFH04_RS06655	384	iron-containing alcohol dehydrogenase
chr	1415452	1416297	DFH04_RS06660	281	class II aldolase
chr	1416320	1417336	DFH04_RS06665	338	MULTISPECIES: 5-dehydro-2-deoxygluconokinase
chr	1417389	1418177	DFH04_RS06670	262	5-deoxy-glucuronate isomerase
chr	1418200	1420137	DFH04_RS06675	645	3D-(3,5/4)-trihydroxycyclohexane-1,2-dione acylhydrolase (decyclizing)
chr	1420192	1421205	DFH04_RS06680	337	inositol 2-dehydrogenase
chr	1421279	1422175	DFH04_RS06685	298	myo-inosose-2 dehydratase
chr	1422263	1423288	DFH04_RS06690	341	inositol 2-dehydrogenase
chr	1423627	1425225	DFH04_RS06695	532	MULTISPECIES: solute:sodium symporter family transporter
chr	1427084	1427677	DFH04_RS06705	197	MULTISPECIES: superoxide dismutase
chr	1427856	1428191	DFH04_RS06710	111	transcription factor
chr	1428485	1429759	DFH04_RS06715	424	uracil-xanthine permease
chr	1429891	1431372	DFH04_RS06720	493	MULTISPECIES: spore germination protein
chr	1431365	1432462	DFH04_RS06725	365	MULTISPECIES: germination protein
chr	1432480	1433604	DFH04_RS06730	374	germination protein
chr	1433693	1434559	DFH04_RS06735	288	MULTISPECIES: methionyl aminopeptidase
chr	1434698	1435474	DFH04_RS06740	258	HAD-IB family hydrolase
chr	1435712	1436548	DFH04_RS06745	278	MULTISPECIES: S1 RNA-binding domain-containing protein
chr	1436802	1437353	DFH04_RS06750	183	MULTISPECIES: protein kinase
chr	1437430	1437945	DFH04_RS06755	171	MULTISPECIES: signal peptidase II
chr	1438137	1438781	DFH04_RS06760	214	MULTISPECIES: dihydroorotate dehydrogenase
chr	1439094	1440332	DFH04_RS06765	412	MULTISPECIES: transglutaminase
chr	1440396	1441265	DFH04_RS06770	289	radical SAM protein
chr	1441362	1441649	DFH04_RS06775	95	MULTISPECIES: hypothetical protein
chr	1441756	1442067	DFH04_RS06780	103	MULTISPECIES: YbjQ family protein
chr	1442323	1443480	DFH04_RS06785	385	amidohydrolase
chr	1443650	1443832	DFH04_RS06790	60	aspartyl-phosphate phosphatase Spo0E family protein
chr	1443952	1444884	DFH04_RS06795	310	ribokinase
chr	1444886	1445281	DFH04_RS06800	131	MULTISPECIES: D-ribose pyranase
chr	1445292	1446797	DFH04_RS06805	501	MULTISPECIES: sugar ABC transporter ATP-binding protein
chr	1446823	1447758	DFH04_RS06810	311	MULTISPECIES: ribose ABC transporter permease
chr	1447780	1448703	DFH04_RS06815	307	MULTISPECIES: ribose ABC transporter substrate-binding protein RbsB
chr	1448738	1449685	DFH04_RS06820	315	hypothetical protein
chr	1449897	1450892	DFH04_RS06825	331	MULTISPECIES: LacI family transcriptional regulator
chr	1451071	1451940	DFH04_RS06830	289	cation transporter
chr	1452020	1453159	DFH04_RS06835	379	MULTISPECIES: hypothetical protein
chr	1453255	1454115	DFH04_RS06840	286	MULTISPECIES: undecaprenyl-diphosphate phosphatase
chr	1454257	1454703	DFH04_RS06845	148	MULTISPECIES: hypothetical protein
chr	1460457	1462016	DFH04_RS06875	519	PAS domain-containing protein
chr	1462430	1463638	DFH04_RS06880	402	MULTISPECIES: methionine gamma-lyase
chr	1463845	1465227	DFH04_RS06885	460	MULTISPECIES: Na+/H+ antiporter NhaC family protein
chr	1465390	1465974	DFH04_RS06890	194	MULTISPECIES: pyruvate synthase
chr	1465967	1466263	DFH04_RS06895	98	MULTISPECIES: ferredoxin
chr	1466280	1467467	DFH04_RS06900	395	pyruvate ferredoxin oxidoreductase
chr	1467480	1468433	DFH04_RS06905	317	pyruvate ferredoxin oxidoreductase
chr	1468655	1469002	DFH04_RS06910	115	hypothetical protein
chr	1469280	1470056	DFH04_RS06915	258	prolipoprotein diacylglyceryl transferase
chr	1470061	1470930	DFH04_RS06920	289	MBL fold metallo-hydrolase
chr	1471124	1471831	DFH04_RS06925	235	MULTISPECIES: 1-acyl-sn-glycerol-3-phosphate acyltransferase
chr	1471994	1472299	DFH04_RS06930	101	hypothetical protein
chr	1472570	1473376	DFH04_RS06935	268	MULTISPECIES: amino acid ABC transporter substrate-binding protein
chr	1473433	1474080	DFH04_RS06940	215	MULTISPECIES: amino acid ABC transporter permease
chr	1474092	1474826	DFH04_RS06945	244	MULTISPECIES: amino acid ABC transporter ATP-binding protein
chr	1474852	1476060	DFH04_RS06950	402	MULTISPECIES: argininosuccinate synthase
chr	1476096	1477409	DFH04_RS06955	437	argininosuccinate lyase
chr	1477830	1479587	DFH04_RS06960	585	Na+/H+ antiporter NhaC family protein
chr	1479651	1480172	DFH04_RS06965	173	tryptophan transporter
chr	1480673	1480882	DFH04_RS06970	69	MULTISPECIES: DUF378 domain-containing protein
chr	1481028	1481492	DFH04_RS06975	154	MULTISPECIES: winged helix-turn-helix transcriptional regulator
chr	1481809	1482213	DFH04_RS06980	134	MULTISPECIES: hypothetical protein
chr	1482298	1483545	DFH04_RS06985	415	MULTISPECIES: hypothetical protein
chr	1483773	1484528	DFH04_RS06990	251	MULTISPECIES: DUF4184 family protein
chr	1484610	1487219	DFH04_RS06995	869	MULTISPECIES: calcium-transporting P-type ATPase, PMR1-type
chr	1487382	1487804	DFH04_RS07000	140	MULTISPECIES: DUF327 family protein
chr	1487868	1489784	DFH04_RS07005	638	MULTISPECIES: NAD(+) synthase
chr	1489979	1490422	DFH04_RS07010	147	MULTISPECIES: NfeD family protein
chr	1490440	1491399	DFH04_RS07015	319	MULTISPECIES: SPFH/Band 7/PHB domain protein
chr	1491740	1492744	DFH04_RS07020	334	ketoacyl-ACP synthase III
chr	1492796	1494328	DFH04_RS07025	510	MULTISPECIES: chemotaxis sensory transducer
chr	1494493	1495836	DFH04_RS07030	447	MULTISPECIES: NADP-specific glutamate dehydrogenase
chr	1495971	1496411	DFH04_RS07035	146	MULTISPECIES: sigma-E factor regulator, RseC/MucC family protein
chr	1496536	1497267	DFH04_RS07040	243	MULTISPECIES: ATP-binding cassette domain-containing protein
chr	1497273	1498193	DFH04_RS07045	306	MULTISPECIES: SufD family Fe-S cluster assembly protein
chr	1498428	1499174	DFH04_RS07050	248	M23 family peptidase
chr	1499178	1500122	DFH04_RS07055	314	MULTISPECIES: metalloprotease
chr	1500196	1502067	DFH04_RS07060	623	MULTISPECIES: TIGR03960 family B12-binding radical SAM protein
chr	1502036	1502749	DFH04_RS07065	237	DUF2344 domain-containing protein
chr	1502942	1503559	DFH04_RS07070	205	MULTISPECIES: exonuclease
chr	1503577	1505031	DFH04_RS07075	484	Rne/Rng family ribonuclease
chr	1505160	1505471	DFH04_RS07080	103	MULTISPECIES: 50S ribosomal protein L21
chr	1505474	1505800	DFH04_RS07085	108	ribosomal-processing cysteine protease Prp
chr	1505804	1506103	DFH04_RS07090	99	MULTISPECIES: 50S ribosomal protein L27
chr	1506166	1506705	DFH04_RS07095	179	MULTISPECIES: hypothetical protein
chr	1506739	1508013	DFH04_RS07100	424	MULTISPECIES: GTPase ObgE
chr	1508034	1508327	DFH04_RS07105	97	MULTISPECIES: ribosome assembly RNA-binding protein YhbY
chr	1508431	1509033	DFH04_RS07110	200	MULTISPECIES: nicotinate-nucleotide adenylyltransferase
chr	1509050	1509619	DFH04_RS07115	189	MULTISPECIES: HD domain-containing protein
chr	1509630	1510862	DFH04_RS07120	410	MULTISPECIES: LytR family transcriptional regulator
chr	1510906	1511814	DFH04_RS07125	302	RluA family pseudouridine synthase
chr	1511875	1513113	DFH04_RS07130	412	D-alanyl-D-alanine carboxypeptidase
chr	1513288	1513944	DFH04_RS07135	218	MULTISPECIES: competence protein
chr	1514051	1514287	DFH04_RS07140	78	MULTISPECIES: hypothetical protein
chr	1514413	1517010	DFH04_RS07145	865	cation-transporting P-type ATPase
chr	1517115	1518455	DFH04_RS07150	446	ComEC/Rec2 family competence protein
chr	1518470	1519507	DFH04_RS07155	345	DNA polymerase III subunit delta
chr	1519550	1519816	DFH04_RS07160	88	MULTISPECIES: 30S ribosomal protein S20
chr	1520013	1520987	DFH04_RS07165	324	MULTISPECIES: GPR endopeptidase
chr	1521057	1522142	DFH04_RS07170	361	stage II sporulation protein P
chr	1522194	1522601	DFH04_RS07175	135	MULTISPECIES: hypothetical protein
chr	1522692	1524497	DFH04_RS07180	601	elongation factor 4
chr	1524525	1525652	DFH04_RS07185	375	oxygen-independent coproporphyrinogen III oxidase
chr	1525858	1526907	DFH04_RS07190	349	heat-inducible transcriptional repressor HrcA
chr	1526873	1527565	DFH04_RS07195	230	MULTISPECIES: nucleotide exchange factor GrpE
chr	1527621	1529480	DFH04_RS07200	619	molecular chaperone DnaK
chr	1529578	1530732	DFH04_RS07205	384	molecular chaperone DnaJ
chr	1530832	1531770	DFH04_RS07210	312	MULTISPECIES: 50S ribosomal protein L11 methyltransferase
chr	1531786	1532541	DFH04_RS07215	251	MULTISPECIES: 16S rRNA (uracil(1498)-N(3))-methyltransferase
chr	1532541	1533842	DFH04_RS07220	433	MULTISPECIES: tRNA (N(6)-L-threonylcarbamoyladenosine(37)-C(2))-methylthiotransferase MtaB
chr	1533925	1534269	DFH04_RS07225	114	MULTISPECIES: histidine triad nucleotide-binding protein
chr	1534409	1534591	DFH04_RS07230	60	MULTISPECIES: 30S ribosomal protein S21
chr	1534619	1535062	DFH04_RS07235	147	GatB/YqeY domain-containing protein
chr	1535214	1535501	DFH04_RS07240	95	MULTISPECIES: sporulation protein YqfC
chr	1535498	1536706	DFH04_RS07245	402	sporulation protein YqfD
chr	1536768	1538783	DFH04_RS07250	671	MULTISPECIES: HD family phosphohydrolase
chr	1538808	1539308	DFH04_RS07255	166	MULTISPECIES: rRNA maturation RNase YbeY
chr	1539431	1540111	DFH04_RS07260	226	MULTISPECIES: phosphatase PAP2 family protein
chr	1540213	1540611	DFH04_RS07265	132	MULTISPECIES: cytidine deaminase
chr	1540620	1541504	DFH04_RS07270	294	MULTISPECIES: GTPase Era
chr	1541546	1542283	DFH04_RS07275	245	MULTISPECIES: DNA repair protein RecO
chr	1542289	1542927	DFH04_RS07280	212	MULTISPECIES: DUF4342 domain-containing protein
chr	1543165	1543797	DFH04_RS07285	210	MULTISPECIES: transcriptional regulator
chr	1543846	1544949	DFH04_RS07290	367	CotS family spore coat protein
chr	1545275	1547062	DFH04_RS07295	595	DNA primase
chr	1547068	1548174	DFH04_RS07300	368	MULTISPECIES: RNA polymerase sigma factor RpoD
chr	1548251	1549141	DFH04_RS07305	296	MULTISPECIES: hypothetical protein
chr	1549152	1549841	DFH04_RS07310	229	MULTISPECIES: SAM-dependent methyltransferase
chr	1549832	1550647	DFH04_RS07315	271	MULTISPECIES: Nif3-like dinuclear metal center hexameric protein
chr	1551147	1552292	DFH04_RS07325	381	site-specific integrase
chr	1552337	1552879	DFH04_RS07330	180	MULTISPECIES: XRE family transcriptional regulator
chr	1553156	1553338	DFH04_RS07335	60	MULTISPECIES: XRE family transcriptional regulator
chr	1553354	1553563	DFH04_RS07340	69	MULTISPECIES: DNA-binding protein
chr	1553591	1553800	DFH04_RS07345	69	DNA-binding protein
chr	1553832	1554650	DFH04_RS07350	272	DnaD domain protein
chr	1554919	1555137	DFH04_RS07355	72	MULTISPECIES: DUF2922 domain-containing protein
chr	1555151	1555366	DFH04_RS07360	71	MULTISPECIES: DUF1659 domain-containing protein
chr	1555439	1555666	DFH04_RS07365	75	MULTISPECIES: phage-like protein
chr	1556293	1556832	DFH04_RS07370	179	sigma-70 family RNA polymerase sigma factor
chr	1557153	1557347	DFH04_RS07375	64	hypothetical protein
chr	1557433	1558605	DFH04_RS07380	390	DNA cytosine methyltransferase
chr	1558617	1559603	DFH04_RS07385	328	DNA cytosine methyltransferase
chr	1559616	1560425	DFH04_RS07390	269	hypothetical protein
chr	1560434	1561177	DFH04_RS07395	247	hypothetical protein
chr	1561809	1563302	DFH04_RS07400	497	transposase
chr	1564474	1564740	DFH04_RS07405	88	MULTISPECIES: hypothetical protein
chr	1565703	1565924	DFH04_RS07410	73	MULTISPECIES: hypothetical protein
chr	1567722	1569716	DFH04_RS07415	664	methyl-accepting chemotaxis protein
chr	1570157	1571689	DFH04_RS07420	510	hypothetical protein
chr	1571811	1575362	DFH04_RS07425	1183	serine protease
chr	1575590	1576816	DFH04_RS07430	408	MULTISPECIES: sodium:proton antiporter
chr	1577080	1577679	DFH04_RS07435	199	MULTISPECIES: hypothetical protein
chr	1577747	1578727	DFH04_RS07440	326	serine protease
chr	1578852	1579796	DFH04_RS07445	314	hypothetical protein
chr	1579942	1580859	DFH04_RS07450	305	hypothetical protein
chr	1581083	1582411	DFH04_RS07455	442	DUF4300 family protein
chr	1582553	1583107	DFH04_RS07460	184	MULTISPECIES: XRE family transcriptional regulator
chr	1583257	1584201	DFH04_RS07465	314	multidrug resistance efflux transporter family protein
chr	1584273	1584890	DFH04_RS07470	205	hypothetical protein
chr	1585144	1585935	DFH04_RS07475	263	histidinol-phosphatase HisJ family protein
chr	1586125	1586598	DFH04_RS07480	157	DUF1097 domain-containing protein
chr	1586955	1587566	DFH04_RS07490	203	MULTISPECIES: DUF3793 family protein
chr	1587733	1587957	DFH04_RS07495	74	MULTISPECIES: ferrous iron transport protein A
chr	1587972	1588214	DFH04_RS07500	80	iron transporter
chr	1588277	1590292	DFH04_RS07505	671	MULTISPECIES: ferrous iron transport protein B
chr	1590695	1591288	DFH04_RS07510	197	MULTISPECIES: ECF transporter S component
chr	1591653	1592156	DFH04_RS07515	167	MULTISPECIES: folate family ECF transporter S component
chr	1592604	1593995	DFH04_RS07520	463	sodium:alanine symporter family protein
chr	1594192	1594887	DFH04_RS07525	231	metallophosphoesterase
chr	1594950	1595837	DFH04_RS07530	295	MULTISPECIES: MBL fold metallo-hydrolase
chr	1596322	1596651	DFH04_RS07535	109	hypothetical protein
chr	1596670	1598022	DFH04_RS07540	450	23S rRNA (uracil(1939)-C(5))-methyltransferase RlmD
chr	1598251	1598706	DFH04_RS07545	151	MULTISPECIES: IS200/IS605 family transposase
chr	1600751	1600996	DFH04_RS07565	81	hypothetical protein
chr	1601364	1602167	DFH04_RS07570	267	hypothetical protein
chr	1602157	1602615	DFH04_RS07575	152	hypothetical protein
chr	1603976	1605388	DFH04_RS07585	470	transposase
chr	1605425	1606018	DFH04_RS07590	197	IS607 family transposase
chr	1606347	1606544	DFH04_RS07595	65	MULTISPECIES: hypothetical protein
chr	1607331	1608131	DFH04_RS07605	266	MULTISPECIES: type II deoxyribonuclease
chr	1608390	1611053	DFH04_RS07610	887	hypothetical protein
chr	1611452	1612849	DFH04_RS07615	465	DUF559 domain-containing protein
chr	1613700	1615514	DFH04_RS07620	604	DUF262 domain-containing protein
chr	1615794	1616735	DFH04_RS07630	313	MULTISPECIES: LysR family transcriptional regulator
chr	1617050	1618516	DFH04_RS07635	488	DASS family sodium-coupled anion symporter
chr	1618530	1619249	DFH04_RS07640	239	hypothetical protein
chr	1619298	1620551	DFH04_RS07645	417	2,3-bisphosphoglycerate-independent phosphoglycerate mutase
chr	1621133	1622158	DFH04_RS07650	341	ABC transporter substrate-binding protein
chr	1622155	1623138	DFH04_RS07655	327	iron ABC transporter permease
chr	1623140	1623919	DFH04_RS07660	259	ABC transporter ATP-binding protein
chr	1624033	1624725	DFH04_RS07665	230	Crp/Fnr family transcriptional regulator
chr	1624830	1626533	DFH04_RS07670	567	hydroxylamine reductase
chr	1626730	1628745	DFH04_RS07675	671	thioredoxin domain-containing protein
chr	1628789	1629127	DFH04_RS07680	112	MULTISPECIES: hypothetical protein
chr	1629314	1629652	DFH04_RS07685	112	MULTISPECIES: hypothetical protein
chr	1629996	1631138	DFH04_RS07690	380	iron-containing alcohol dehydrogenase
chr	1631320	1632144	DFH04_RS07695	274	MerR family transcriptional regulator
chr	1632664	1633773	DFH04_RS07700	369	MULTISPECIES: membrane protein
chr	1633760	1634026	DFH04_RS07705	88	hypothetical protein
chr	1634078	1634374	DFH04_RS07710	98	MULTISPECIES: BMC domain-containing protein
chr	1634394	1634702	DFH04_RS07715	102	BMC domain-containing protein
chr	1634742	1636235	DFH04_RS07720	497	aldehyde dehydrogenase family protein
chr	1636283	1638823	DFH04_RS07725	846	choline trimethylamine-lyase
chr	1638949	1639896	DFH04_RS07730	315	choline TMA-lyase-activating enzyme
chr	1639935	1640288	DFH04_RS07735	117	MULTISPECIES: BMC domain-containing protein
chr	1640285	1640731	DFH04_RS07740	148	MULTISPECIES: GTP-binding protein
chr	1640738	1641436	DFH04_RS07745	232	cobalamin adenosyltransferase
chr	1641418	1642266	DFH04_RS07750	282	MULTISPECIES: ethanolamine utilization protein EutJ
chr	1642311	1642574	DFH04_RS07755	87	ethanolamine utilization protein EutN
chr	1642605	1643267	DFH04_RS07760	220	DUF861 domain-containing protein
chr	1643293	1644906	DFH04_RS07765	537	acetaldehyde dehydrogenase (acetylating)
chr	1644907	1645554	DFH04_RS07770	215	phosphate propanoyltransferase
chr	1645611	1645901	DFH04_RS07775	96	MULTISPECIES: ethanolamine utilization microcompartment protein EutM
chr	1646307	1647122	DFH04_RS07780	271	MULTISPECIES: hypothetical protein
chr	1647403	1648218	DFH04_RS07785	271	hypothetical protein
chr	1648394	1649209	DFH04_RS07790	271	MULTISPECIES: hypothetical protein
chr	1649492	1650310	DFH04_RS07795	272	hypothetical protein
chr	1650610	1651431	DFH04_RS07800	273	hypothetical protein
chr	1651807	1652325	DFH04_RS07805	172	MULTISPECIES: GNAT family N-acetyltransferase
chr	1652506	1652907	DFH04_RS07810	133	MULTISPECIES: hypothetical protein
chr	1652969	1653574	DFH04_RS07815	201	MULTISPECIES: cupin domain-containing protein
chr	1653868	1654299	DFH04_RS07820	143	MULTISPECIES: hypothetical protein
chr	1654271	1654483	DFH04_RS07825	70	MULTISPECIES: transcriptional regulator
chr	1654529	1655302	DFH04_RS07830	257	MULTISPECIES: ABC transporter ATP-binding protein
chr	1655377	1655604	DFH04_RS07835	75	MULTISPECIES: NrdH-redoxin
chr	1655611	1656549	DFH04_RS07840	312	thioredoxin reductase
chr	1657168	1658364	DFH04_RS07845	398	glucuronyl hydrolase
chr	1658379	1658873	DFH04_RS07850	164	MULTISPECIES: PTS N-acetylgalactosamine transporter subunit IIB
chr	1658925	1659719	DFH04_RS07855	264	PTS mannose/fructose/sorbose/N-acetylgalactosamine transporter subunit IIC
chr	1659709	1660521	DFH04_RS07860	270	MULTISPECIES: PTS system mannose/fructose/sorbose family transporter subunit IID
chr	1660541	1660951	DFH04_RS07865	136	PTS mannose transporter subunit IID
chr	1661061	1661477	DFH04_RS07870	138	hypothetical protein
chr	1661690	1662112	DFH04_RS07875	140	MULTISPECIES: hypothetical protein
chr	1662938	1663111	DFH04_RS07880	57	alkanesulfonate monooxygenase
chr	1663050	1663334	DFH04_RS07885	94	MULTISPECIES: hypothetical protein
chr	1664001	1665557	DFH04_RS07890	518	CoA-transferase
chr	1665641	1666054	DFH04_RS07895	137	MULTISPECIES: VOC family protein
chr	1666179	1666964	DFH04_RS07900	261	MULTISPECIES: 2-hydroxyglutaryl-CoA dehydratase
chr	1666983	1668242	DFH04_RS07905	419	MULTISPECIES: 2-hydroxyacyl-CoA dehydratase
chr	1668242	1669360	DFH04_RS07910	372	MULTISPECIES: 2-hydroxyacyl-CoA dehydratase
chr	1669918	1671447	DFH04_RS07915	509	hypothetical protein
chr	1671600	1672733	DFH04_RS07920	377	hypothetical protein
chr	1672866	1673960	DFH04_RS07925	364	hypothetical protein
chr	1674148	1674672	DFH04_RS07930	174	hypothetical protein
chr	1674847	1675389	DFH04_RS07935	180	hypothetical protein
chr	1675699	1676634	DFH04_RS07940	311	MULTISPECIES: ribonuclease Z
chr	1676882	1678153	DFH04_RS07945	423	NAD(P)-dependent oxidoreductase
chr	1678153	1679388	DFH04_RS07950	411	NAD-dependent dihydropyrimidine dehydrogenase subunit PreA
chr	1679539	1680090	DFH04_RS07955	183	nucleotide exchange factor GrpE
chr	1680295	1680906	DFH04_RS07960	203	hypothetical protein
chr	1681237	1682202	DFH04_RS07965	321	MULTISPECIES: hypothetical protein
chr	1682339	1682794	DFH04_RS07970	151	MULTISPECIES: VanZ family protein
chr	1683296	1683778	DFH04_RS07975	160	MULTISPECIES: hypothetical protein
chr	1684092	1686101	DFH04_RS07980	669	methyl-accepting chemotaxis protein
chr	1686158	1686355	DFH04_RS07985	65	MULTISPECIES: cold-shock protein
chr	1686729	1687841	DFH04_RS07990	370	MULTISPECIES: DEAD/DEAH box helicase
chr	1688263	1689690	DFH04_RS07995	475	MULTISPECIES: amino acid permease
chr	1690004	1690552	DFH04_RS08000	182	MULTISPECIES: flavodoxin family protein
chr	1690741	1691700	DFH04_RS08005	319	MULTISPECIES: DUF1002 domain-containing protein
chr	1691896	1692465	DFH04_RS08010	189	LemA family protein
chr	1692493	1693287	DFH04_RS08015	264	TPM domain-containing protein
chr	1693481	1694362	DFH04_RS08020	293	MULTISPECIES: SDR family oxidoreductase
chr	1694700	1696067	DFH04_RS08025	455	MULTISPECIES: MATE family efflux transporter
chr	1696214	1697221	DFH04_RS08030	335	MULTISPECIES: putative sulfate exporter family transporter
chr	1697345	1698238	DFH04_RS08035	297	MULTISPECIES: LysR family transcriptional regulator
chr	1698316	1700676	DFH04_RS08040	786	HAD family hydrolase
chr	1700818	1701768	DFH04_RS08045	316	alpha/beta hydrolase
chr	1701949	1702404	DFH04_RS08050	151	IS200/IS605 family transposase
chr	1702593	1703252	DFH04_RS08055	219	cysteine hydrolase
chr	1703515	1705284	DFH04_RS08060	589	methyl-accepting chemotaxis protein
chr	1705627	1706541	DFH04_RS08070	304	chemotaxis signal transduction protein CheV
chr	1706695	1707123	DFH04_RS08075	142	MULTISPECIES: flavodoxin
chr	1707414	1708589	DFH04_RS08080	391	MULTISPECIES: class I SAM-dependent methyltransferase
chr	1708894	1709106	DFH04_RS08085	70	MULTISPECIES: hypothetical protein
chr	1709662	1710363	DFH04_RS08095	233	purine-nucleoside phosphorylase
chr	1710453	1711379	DFH04_RS08100	308	tetratricopeptide repeat protein
chr	1711453	1711842	DFH04_RS08105	129	MULTISPECIES: hypothetical protein
chr	1712054	1714012	DFH04_RS08110	652	MULTISPECIES: type IIA DNA topoisomerase subunit B
chr	1714057	1716969	DFH04_RS08115	970	MULTISPECIES: DNA topoisomerase IV subunit A
chr	1717223	1718362	DFH04_RS08120	379	MULTISPECIES: acyl-CoA dehydrogenase
chr	1718388	1719167	DFH04_RS08125	259	MULTISPECIES: electron transfer flavoprotein subunit beta/FixA family protein
chr	1719193	1720200	DFH04_RS08130	335	MULTISPECIES: electron transfer flavoprotein subunit alpha/FixB family protein
chr	1720267	1721603	DFH04_RS08135	445	IS3 family transposase
chr	1721994	1722779	DFH04_RS08140	261	MULTISPECIES: short-chain-enoyl-CoA hydratase
chr	1722899	1724119	DFH04_RS08145	406	insulinase family protein
chr	1724237	1724500	DFH04_RS08150	87	MULTISPECIES: hypothetical protein
chr	1724527	1726758	DFH04_RS08155	743	copper-translocating P-type ATPase
chr	1726823	1727035	DFH04_RS08160	70	MULTISPECIES: copper chaperone
chr	1727071	1727670	DFH04_RS08165	199	MULTISPECIES: flavin reductase family protein
chr	1727709	1728527	DFH04_RS08170	272	MULTISPECIES: AP endonuclease
chr	1728603	1730363	DFH04_RS08175	586	single-stranded-DNA-specific exonuclease RecJ
chr	1730598	1732553	DFH04_RS08180	651	MULTISPECIES: sensor histidine kinase
chr	1732623	1732814	DFH04_RS08185	63	MULTISPECIES: alpha/beta-type small acid-soluble spore protein
chr	1733023	1734366	DFH04_RS08190	447	MULTISPECIES: MATE family efflux transporter
chr	1734475	1734669	DFH04_RS08195	64	MULTISPECIES: alpha/beta-type small acid-soluble spore protein
chr	1734912	1736006	DFH04_RS08200	364	undecaprenyldiphospho-muramoylpentapeptide beta-N-acetylglucosaminyltransferase
chr	1736063	1736536	DFH04_RS08205	157	MULTISPECIES: transcriptional regulator MntR
chr	1736721	1736969	DFH04_RS08210	82	MULTISPECIES: ferrous iron transport protein A
chr	1737000	1739120	DFH04_RS08215	706	MULTISPECIES: ferrous iron transport protein B
chr	1739162	1739764	DFH04_RS08220	200	MULTISPECIES: DUF1836 domain-containing protein
chr	1740066	1740713	DFH04_RS08225	215	MULTISPECIES: hemolysin III family protein
chr	1740744	1741079	DFH04_RS08230	111	MULTISPECIES: thioredoxin
chr	1741163	1741327	DFH04_RS08235	54	MULTISPECIES: small, acid-soluble spore protein, alpha/beta type
chr	1741491	1743932	DFH04_RS08240	813	DNA helicase RecQ
chr	1744127	1746727	DFH04_RS08245	866	ATP-dependent chaperone ClpB
chr	1746841	1748376	DFH04_RS08250	511	spore germination protein
chr	1748373	1749533	DFH04_RS08255	386	MULTISPECIES: Ger(x)C family spore germination protein
chr	1749535	1749759	DFH04_RS08260	74	MULTISPECIES: hypothetical protein
chr	1749756	1750862	DFH04_RS08265	368	germination protein KB
chr	1750920	1752029	DFH04_RS08270	369	germination protein KB
chr	1752085	1753185	DFH04_RS08275	366	germination protein KB
chr	1753326	1754171	DFH04_RS08280	281	DMT family transporter
chr	1754336	1754674	DFH04_RS08285	112	ArsC family transcriptional regulator
chr	1754712	1755221	DFH04_RS08290	169	hypothetical protein
chr	1755459	1756910	DFH04_RS08295	483	DUF4173 domain-containing protein
chr	1756942	1757451	DFH04_RS08300	169	DUF2975 domain-containing protein
chr	1757468	1757671	DFH04_RS08305	67	MULTISPECIES: transcriptional regulator
chr	1757731	1758150	DFH04_RS08310	139	NUDIX domain-containing protein
chr	1758177	1758761	DFH04_RS08315	194	DUF4878 domain-containing protein
chr	1758871	1759608	DFH04_RS08320	245	MULTISPECIES: tRNA pseudouridine(38-40) synthase TruA
chr	1759705	1761960	DFH04_RS08325	751	type IA DNA topoisomerase
chr	1762025	1763935	DFH04_RS08330	636	ABC transporter ATP-binding protein
chr	1763959	1764630	DFH04_RS08335	223	MBL fold metallo-hydrolase
chr	1764724	1765956	DFH04_RS08340	410	EAL domain-containing protein
chr	1766018	1767354	DFH04_RS08345	445	IS3 family transposase
chr	1767577	1768836	DFH04_RS08350	419	MULTISPECIES: replication-associated recombination protein A
chr	1768918	1769352	DFH04_RS08355	144	MULTISPECIES: Rrf2 family transcriptional regulator
chr	1769345	1770535	DFH04_RS08360	396	MULTISPECIES: cysteine desulfurase NifS
chr	1770538	1770966	DFH04_RS08365	142	Fe-S cluster assembly scaffold protein NifU
chr	1770990	1772030	DFH04_RS08370	346	tRNA 2-thiouridine(34) synthase MnmA
chr	1772440	1775079	DFH04_RS08375	879	alanine--tRNA ligase
chr	1775166	1775420	DFH04_RS08380	84	MULTISPECIES: IreB family regulatory phosphoprotein
chr	1775482	1775889	DFH04_RS08385	135	MULTISPECIES: Holliday junction resolvase RuvX
chr	1775922	1776179	DFH04_RS08390	85	DUF1292 domain-containing protein
chr	1776334	1776786	DFH04_RS08395	150	MULTISPECIES: transcriptional repressor
chr	1776826	1778493	DFH04_RS08400	555	MULTISPECIES: ribonuclease J
chr	1778528	1778872	DFH04_RS08405	114	MULTISPECIES: YlbF family regulator
chr	1779006	1780826	DFH04_RS08410	606	translational GTPase TypA
chr	1780865	1781878	DFH04_RS08415	337	MULTISPECIES: endolytic transglycosylase MltG
chr	1781919	1782575	DFH04_RS08420	218	O-methyltransferase
chr	1782568	1783794	DFH04_RS08425	408	U32 family peptidase
chr	1783798	1784424	DFH04_RS08430	208	MULTISPECIES: uridine kinase
chr	1784485	1786158	DFH04_RS08435	557	penicillin-binding protein
chr	1786225	1786932	DFH04_RS08440	235	MULTISPECIES: RNA polymerase sporulation sigma factor SigK
chr	1787034	1788089	DFH04_RS08445	351	type IV pilus twitching motility protein PilT
chr	1788342	1789598	DFH04_RS08450	418	MULTISPECIES: cell division protein FtsA
chr	1789614	1790792	DFH04_RS08455	392	cell division protein FtsZ
chr	1790971	1791756	DFH04_RS08460	261	MULTISPECIES: sigma-E processing peptidase SpoIIGA
chr	1791770	1792477	DFH04_RS08465	235	MULTISPECIES: RNA polymerase sporulation sigma factor SigE
chr	1792548	1793321	DFH04_RS08470	257	MULTISPECIES: RNA polymerase sporulation sigma factor SigG
chr	1793357	1794520	DFH04_RS08475	387	MULTISPECIES: dicarboxylate/amino acid:cation symporter
chr	1794811	1795065	DFH04_RS08480	84	MULTISPECIES: YlmC/YmxH family sporulation protein
chr	1795129	1795608	DFH04_RS08485	159	transcriptional repressor NrdR
chr	1795723	1796442	DFH04_RS08490	239	peptidoglycan editing factor PgeF
chr	1796773	1797153	DFH04_RS08495	126	hypothetical protein
chr	1797377	1798711	DFH04_RS08500	444	radical SAM protein
chr	1798726	1800042	DFH04_RS08505	438	MULTISPECIES: ribosome biogenesis GTPase Der
chr	1800262	1801740	DFH04_RS08510	492	MULTISPECIES: stage IV sporulation protein A
chr	1801838	1802812	DFH04_RS08515	324	asparaginase
chr	1803070	1804437	DFH04_RS08520	455	NCS2 family permease
chr	1804664	1805545	DFH04_RS08525	293	MULTISPECIES: YicC family protein
chr	1805563	1805835	DFH04_RS08530	90	MULTISPECIES: DUF370 domain-containing protein
chr	1805835	1806476	DFH04_RS08535	213	MULTISPECIES: guanylate kinase
chr	1806457	1806678	DFH04_RS08540	73	MULTISPECIES: DNA-directed RNA polymerase subunit omega
chr	1806680	1807870	DFH04_RS08545	396	bifunctional phosphopantothenoylcysteine decarboxylase/phosphopantothenate--cysteine ligase CoaBC
chr	1807923	1810124	DFH04_RS08550	733	primosomal protein N\'
chr	1810170	1810619	DFH04_RS08555	149	MULTISPECIES: peptide deformylase
chr	1810621	1811550	DFH04_RS08560	309	MULTISPECIES: methionyl-tRNA formyltransferase
chr	1811581	1812261	DFH04_RS08565	226	zinc metallopeptidase
chr	1812287	1813618	DFH04_RS08570	443	16S rRNA (cytosine(967)-C(5))-methyltransferase RsmB
chr	1813627	1814658	DFH04_RS08575	343	23S rRNA (adenine(2503)-C(2))-methyltransferase RlmN
chr	1814667	1815440	DFH04_RS08580	257	MULTISPECIES: Stp1/IreP family PP2C-type Ser/Thr phosphatase
chr	1817394	1818266	DFH04_RS08590	290	MULTISPECIES: ribosome small subunit-dependent GTPase A
chr	1818260	1818910	DFH04_RS08595	216	ribulose-phosphate 3-epimerase
chr	1818912	1819547	DFH04_RS08600	211	thiamine diphosphokinase
chr	1819780	1819971	DFH04_RS08605	63	MULTISPECIES: 50S ribosomal protein L28
chr	1820170	1820517	DFH04_RS08610	115	MULTISPECIES: Asp23/Gls24 family envelope stress response protein
chr	1820531	1822189	DFH04_RS08615	552	MULTISPECIES: DAK2 domain-containing protein
chr	1822251	1824272	DFH04_RS08620	673	ATP-dependent DNA helicase RecG
chr	1824356	1824919	DFH04_RS08625	187	16S rRNA (guanine(966)-N(2))-methyltransferase RsmD
chr	1824921	1825406	DFH04_RS08630	161	MULTISPECIES: pantetheine-phosphate adenylyltransferase
chr	1825415	1825942	DFH04_RS08635	175	MULTISPECIES: hypothetical protein
chr	1825922	1827124	DFH04_RS08640	400	sporulation integral membrane protein YlbJ
chr	1827193	1828395	DFH04_RS08645	400	nucleotidyltransferase
chr	1828675	1829670	DFH04_RS08650	331	MULTISPECIES: phosphate acetyltransferase
chr	1829731	1830936	DFH04_RS08655	401	MULTISPECIES: acetate kinase
chr	1831054	1831560	DFH04_RS08660	168	DUF177 domain-containing protein
chr	1831575	1831757	DFH04_RS08665	60	MULTISPECIES: 50S ribosomal protein L32
chr	1831853	1832851	DFH04_RS08670	332	phosphate acyltransferase PlsX
chr	1832930	1833166	DFH04_RS08675	78	MULTISPECIES: acyl carrier protein
chr	1833231	1833941	DFH04_RS08680	236	MULTISPECIES: ribonuclease III
chr	1833925	1835019	DFH04_RS08685	364	radical SAM protein
chr	1835082	1835342	DFH04_RS08690	86	MULTISPECIES: stage V sporulation protein S
chr	1835591	1839145	DFH04_RS08695	1184	chromosome segregation protein SMC
chr	1839176	1840090	DFH04_RS08700	304	MULTISPECIES: signal recognition particle-docking protein FtsY
chr	1840169	1840516	DFH04_RS08705	115	MULTISPECIES: putative DNA-binding protein
chr	1840527	1841882	DFH04_RS08710	451	signal recognition particle protein
chr	1841910	1842167	DFH04_RS08715	85	MULTISPECIES: 30S ribosomal protein S16
chr	1842187	1842414	DFH04_RS08720	75	MULTISPECIES: KH domain-containing protein
chr	1842496	1842984	DFH04_RS08725	162	16S rRNA processing protein RimM
chr	1842981	1843700	DFH04_RS08730	239	MULTISPECIES: tRNA (guanosine(37)-N1)-methyltransferase TrmD
chr	1843854	1844204	DFH04_RS08735	116	MULTISPECIES: 50S ribosomal protein L19
chr	1844283	1845125	DFH04_RS08740	280	MULTISPECIES: ribosome biogenesis GTPase YlqF
chr	1845134	1845943	DFH04_RS08745	269	ribonuclease HII
chr	1845984	1846346	DFH04_RS08750	120	YraN family protein
chr	1846527	1848056	DFH04_RS08755	509	MULTISPECIES: ATP-binding protein
chr	1848078	1849157	DFH04_RS08760	359	DNA-protecting protein DprA
chr	1849228	1851297	DFH04_RS08765	689	type I DNA topoisomerase
chr	1851516	1852295	DFH04_RS08770	259	MULTISPECIES: GTP-sensing pleiotropic transcriptional regulator CodY
chr	1852521	1853222	DFH04_RS08775	233	MULTISPECIES: 30S ribosomal protein S2
chr	1853257	1854177	DFH04_RS08780	306	MULTISPECIES: elongation factor Ts
chr	1854293	1855003	DFH04_RS08785	236	MULTISPECIES: UMP kinase
chr	1855019	1855576	DFH04_RS08790	185	MULTISPECIES: ribosome recycling factor
chr	1855661	1856422	DFH04_RS08795	253	isoprenyl transferase
chr	1856433	1857236	DFH04_RS08800	267	CDP-archaeol synthase
chr	1857380	1858537	DFH04_RS08805	385	1-deoxy-D-xylulose-5-phosphate reductoisomerase
chr	1858555	1859580	DFH04_RS08810	341	MULTISPECIES: RIP metalloprotease RseP
chr	1859598	1860647	DFH04_RS08815	349	flavodoxin-dependent (E)-4-hydroxy-3-methylbut-2-enyl-diphosphate synthase
chr	1860738	1865069	DFH04_RS08820	1443	PolC-type DNA polymerase III
chr	1865303	1865767	DFH04_RS08825	154	MULTISPECIES: ribosome maturation factor RimP
chr	1865780	1866826	DFH04_RS08830	348	MULTISPECIES: transcription termination/antitermination protein NusA
chr	1866856	1867119	DFH04_RS08835	87	MULTISPECIES: YlxR family protein
chr	1867215	1869257	DFH04_RS08840	680	translation initiation factor IF-2
chr	1869281	1869646	DFH04_RS08845	121	30S ribosome-binding factor RbfA
chr	1869633	1870592	DFH04_RS08850	319	MULTISPECIES: bifunctional oligoribonuclease/PAP phosphatase NrnA
chr	1870592	1871461	DFH04_RS08855	289	MULTISPECIES: tRNA pseudouridine(55) synthase TruB
chr	1871473	1872405	DFH04_RS08860	310	MULTISPECIES: bifunctional riboflavin kinase/FAD synthetase
chr	1872535	1872798	DFH04_RS08865	87	MULTISPECIES: 30S ribosomal protein S15
chr	1872912	1875032	DFH04_RS08870	706	MULTISPECIES: polyribonucleotide nucleotidyltransferase
chr	1875169	1875444	DFH04_RS08875	91	MULTISPECIES: YlmC/YmxH family sporulation protein
chr	1875456	1876673	DFH04_RS08880	405	aspartate kinase
chr	1876729	1877424	DFH04_RS08885	231	MULTISPECIES: Clp protease
chr	1877517	1879862	DFH04_RS08890	781	DNA translocase FtsK
chr	1879957	1881291	DFH04_RS08895	444	30S ribosomal protein S12 methylthiotransferase RimO
chr	1881275	1881817	DFH04_RS08900	180	MULTISPECIES: CDP-diacylglycerol--glycerol-3-phosphate 3-phosphatidyltransferase
chr	1881971	1883017	DFH04_RS08905	348	MULTISPECIES: recombinase RecA
chr	1883274	1884818	DFH04_RS08910	514	MULTISPECIES: ribonuclease Y
chr	1884958	1886151	DFH04_RS08915	397	pyridoxal phosphate-dependent aminotransferase
chr	1886238	1886492	DFH04_RS08920	84	MULTISPECIES: HPr family phosphocarrier protein
chr	1886643	1888076	DFH04_RS08925	477	MULTISPECIES: adenylosuccinate lyase
chr	1888824	1889753	DFH04_RS08930	309	serine protease
chr	1889993	1890790	DFH04_RS08935	265	hypothetical protein
chr	1890886	1891116	DFH04_RS08940	76	hypothetical protein
chr	1891342	1892283	DFH04_RS08945	313	hypothetical protein
chr	1892568	1892741	DFH04_RS08950	57	aspartyl-phosphate phosphatase Spo0E family protein
chr	1892999	1893613	DFH04_RS08955	204	accessory regulator AgrB
chr	1893585	1893740	DFH04_RS08960	51	cyclic lactone autoinducer peptide
chr	1893743	1895059	DFH04_RS08965	438	GHKL domain-containing protein
chr	1895047	1895793	DFH04_RS08970	248	DNA-binding response regulator
chr	1896166	1897467	DFH04_RS08975	433	NCS2 family permease
chr	1897626	1898060	DFH04_RS08980	144	MarR family transcriptional regulator
chr	1898098	1898466	DFH04_RS08985	122	TIGR03987 family protein
chr	1898576	1899685	DFH04_RS08990	369	AI-2E family transporter
chr	1899886	1901442	DFH04_RS08995	518	ABC transporter ATP-binding protein
chr	1901822	1903201	DFH04_RS09000	459	tryptophanase
chr	1903563	1904921	DFH04_RS09005	452	sodium-dependent transporter
chr	1905595	1907007	DFH04_RS09010	470	transposase
chr	1907073	1907372	DFH04_RS09015	99	MULTISPECIES: hypothetical protein
chr	1907491	1908072	DFH04_RS09020	193	hypothetical protein
chr	1908076	1908759	DFH04_RS09025	227	MULTISPECIES: hypothetical protein
chr	1909266	1909541	DFH04_RS09030	91	MULTISPECIES: hypothetical protein
chr	1909745	1911337	DFH04_RS09035	530	clostripain
chr	1911525	1911749	DFH04_RS09040	74	MULTISPECIES: hypothetical protein
chr	1911817	1912221	DFH04_RS09045	134	hypothetical protein
chr	1912605	1912943	DFH04_RS09050	112	MULTISPECIES: hypothetical protein
chr	1913094	1913738	DFH04_RS09055	214	histidine phosphatase family protein
chr	1913964	1915031	DFH04_RS09060	355	nicotinate-nucleotide--dimethylbenzimidazole phosphoribosyltransferase
chr	1915038	1915598	DFH04_RS09065	186	MULTISPECIES: bifunctional adenosylcobinamide kinase/adenosylcobinamide-phosphate guanylyltransferase
chr	1915609	1916361	DFH04_RS09070	250	MULTISPECIES: adenosylcobinamide-GDP ribazoletransferase
chr	1916358	1916948	DFH04_RS09075	196	alpha-ribazole phosphatase
chr	1916962	1918467	DFH04_RS09080	501	cobyric acid synthase
chr	1918460	1919413	DFH04_RS09085	317	cobalamin biosynthesis protein
chr	1919435	1920496	DFH04_RS09090	353	MULTISPECIES: aminotransferase class I/II-fold pyridoxal phosphate-dependent enzyme
chr	1920534	1921496	DFH04_RS09095	320	ABC transporter substrate-binding protein
chr	1921547	1922599	DFH04_RS09100	350	iron ABC transporter permease
chr	1922649	1923512	DFH04_RS09105	287	MBL fold metallo-hydrolase
chr	1923590	1924099	DFH04_RS09110	169	hypothetical protein
chr	1924703	1924864	DFH04_RS09115	53	MULTISPECIES: alkanesulfonate monooxygenase
chr	1925305	1925973	DFH04_RS09120	222	two pore domain potassium channel family protein
chr	1925983	1927146	DFH04_RS09125	387	class I SAM-dependent RNA methyltransferase
chr	1927323	1928033	DFH04_RS09130	236	MULTISPECIES: rRNA pseudouridine synthase
chr	1928159	1929037	DFH04_RS09135	292	MULTISPECIES: MurR/RpiR family transcriptional regulator
chr	1929186	1930409	DFH04_RS09140	407	NAD(P)/FAD-dependent oxidoreductase
chr	1930505	1931164	DFH04_RS09145	219	MULTISPECIES: (d)CMP kinase
chr	1931177	1933081	DFH04_RS09150	634	bifunctional 4-hydroxy-3-methylbut-2-enyl diphosphate reductase/30S ribosomal protein S1
chr	1933220	1934086	DFH04_RS09155	288	GNAT family N-acetyltransferase
chr	1934470	1935438	DFH04_RS09160	322	glycosyl hydrolase
chr	1935591	1936292	DFH04_RS09165	233	hypothetical protein
chr	1936390	1937586	DFH04_RS09170	398	sodium/glutamate symporter
chr	1937926	1938408	DFH04_RS09175	160	hypothetical protein
chr	1938867	1939610	DFH04_RS09180	247	phosphatase PAP2 family protein
chr	1939889	1941292	DFH04_RS09185	467	amino acid permease
chr	1941415	1942368	DFH04_RS09190	317	hypothetical protein
chr	1942503	1943456	DFH04_RS09195	317	hypothetical protein
chr	1943593	1944546	DFH04_RS09200	317	hypothetical protein
chr	1944875	1945273	DFH04_RS09205	132	(deoxy)nucleoside triphosphate pyrophosphohydrolase
chr	1945470	1946399	DFH04_RS09210	309	MULTISPECIES: hypothetical protein
chr	1946473	1947831	DFH04_RS09215	452	tRNA (N6-isopentenyl adenosine(37)-C2)-methylthiotransferase MiaB
chr	1947883	1950570	DFH04_RS09220	895	DNA mismatch repair protein MutS
chr	1950590	1952503	DFH04_RS09225	637	DNA mismatch repair endonuclease MutL
chr	1952561	1953502	DFH04_RS09230	313	MULTISPECIES: tRNA (adenosine(37)-N6)-dimethylallyltransferase MiaA
chr	1953550	1953792	DFH04_RS09235	80	MULTISPECIES: RNA chaperone Hfq
chr	1953896	1955176	DFH04_RS09240	426	methionine gamma-lyase family protein
chr	1955561	1956784	DFH04_RS09245	407	MULTISPECIES: NupC/NupG family nucleoside CNT transporter
chr	1956858	1957466	DFH04_RS09250	202	MULTISPECIES: transcriptional repressor LexA
chr	1957602	1958000	DFH04_RS09255	132	MULTISPECIES: hypothetical protein
chr	1958212	1958805	DFH04_RS09260	197	IS607 family transposase
chr	1958842	1960254	DFH04_RS09265	470	transposase
chr	1960385	1961209	DFH04_RS09270	274	integrase
chr	1962081	1963112	DFH04_RS09275	343	MULTISPECIES: hypothetical protein
chr	1963153	1963842	DFH04_RS09280	229	MULTISPECIES: hypothetical protein
chr	1964055	1964333	DFH04_RS09285	92	MULTISPECIES: glucose-inhibited division protein A
chr	1964446	1965261	DFH04_RS09290	271	MULTISPECIES: hypothetical protein
chr	1965341	1966333	DFH04_RS09295	330	MULTISPECIES: hypothetical protein
chr	1966397	1967641	DFH04_RS09300	414	MULTISPECIES: hypothetical protein
chr	1967802	1967981	DFH04_RS09305	59	MULTISPECIES: hypothetical protein
chr	1968200	1969774	DFH04_RS09310	524	MULTISPECIES: recombinase family protein
chr	1970611	1971081	DFH04_RS09320	156	MULTISPECIES: cupin domain-containing protein
chr	1971233	1972876	DFH04_RS09325	547	alveolysin
chr	1973270	1974859	DFH04_RS09330	529	recombinase family protein
chr	1974884	1975144	DFH04_RS09335	86	FAD-dependent oxidoreductase
chr	1975141	1976091	DFH04_RS09340	316	sulfide/dihydroorotate dehydrogenase-like FAD/NAD-binding protein
chr	1976291	1976500	DFH04_RS09345	69	MULTISPECIES: hypothetical protein
chr	1977169	1978809	DFH04_RS09350	546	recombinase family protein
chr	1979013	1979981	DFH04_RS09355	322	MULTISPECIES: ROK family protein
chr	1980152	1980361	DFH04_RS09360	69	MULTISPECIES: hypothetical protein
chr	1980445	1981578	DFH04_RS09365	377	MULTISPECIES: D-alanyl-D-alanine carboxypeptidase
chr	1981781	1982320	DFH04_RS09370	179	MULTISPECIES: DUF2953 domain-containing protein
chr	1982322	1982711	DFH04_RS09375	129	MULTISPECIES: sporulation protein YtfJ
chr	1982715	1983293	DFH04_RS09380	192	segregation/condensation protein B
chr	1983280	1984032	DFH04_RS09385	250	segregation/condensation protein A
chr	1984312	1985487	DFH04_RS09390	391	MULTISPECIES: D-alanyl-D-alanine carboxypeptidase
chr	1985600	1986478	DFH04_RS09395	292	MULTISPECIES: site-specific tyrosine recombinase XerD
chr	1986518	1986748	DFH04_RS09400	76	MULTISPECIES: hypothetical protein
chr	1986745	1987398	DFH04_RS09405	217	MULTISPECIES: stage II sporulation protein M
chr	1987602	1988219	DFH04_RS09410	205	hypothetical protein
chr	1988400	1988756	DFH04_RS09415	118	MULTISPECIES: hypothetical protein
chr	1988893	1989783	DFH04_RS09420	296	DegV family protein
chr	1990018	1991013	DFH04_RS09425	331	CAP domain-containing protein
chr	1991300	1992211	DFH04_RS09430	303	hypothetical protein
chr	1992518	1993330	DFH04_RS09435	270	MULTISPECIES: sporulation transcription factor Spo0A
chr	1993504	1994721	DFH04_RS09440	405	MULTISPECIES: SpoIVB peptidase
chr	1994904	1996598	DFH04_RS09445	564	MULTISPECIES: DNA repair protein RecN
chr	1996609	1997064	DFH04_RS09450	151	MULTISPECIES: arginine repressor
chr	1997084	1997905	DFH04_RS09455	273	MULTISPECIES: NAD(+)/NADH kinase
chr	1997917	1998729	DFH04_RS09460	270	MULTISPECIES: TlyA family RNA methyltransferase
chr	1998763	2000622	DFH04_RS09465	619	MULTISPECIES: 1-deoxy-D-xylulose-5-phosphate synthase
chr	2000750	2001619	DFH04_RS09470	289	polyprenyl synthetase family protein
chr	2001620	2001841	DFH04_RS09475	73	exodeoxyribonuclease VII small subunit
chr	2001869	2003074	DFH04_RS09480	401	exodeoxyribonuclease VII large subunit
chr	2003076	2003912	DFH04_RS09485	278	MULTISPECIES: bifunctional methylenetetrahydrofolate dehydrogenase/methenyltetrahydrofolate cyclohydrolase
chr	2003930	2004337	DFH04_RS09490	135	MULTISPECIES: transcription antitermination factor NusB
chr	2004448	2004852	DFH04_RS09495	134	MULTISPECIES: Asp23/Gls24 family envelope stress response protein
chr	2004938	2005450	DFH04_RS09500	170	MULTISPECIES: stage III sporulation protein AH
chr	2005515	2006153	DFH04_RS09505	212	MULTISPECIES: stage III sporulation protein AG
chr	2006194	2006778	DFH04_RS09510	194	stage III sporulation protein AF
chr	2006789	2007952	DFH04_RS09515	387	stage III sporulation protein AE
chr	2007971	2008354	DFH04_RS09520	127	MULTISPECIES: stage III sporulation protein AD
chr	2008364	2008561	DFH04_RS09525	65	MULTISPECIES: stage III sporulation protein AC
chr	2008573	2009094	DFH04_RS09530	173	MULTISPECIES: stage III sporulation protein SpoAB
chr	2009096	2009992	DFH04_RS09535	298	MULTISPECIES: stage III sporulation protein AA
chr	2010156	2010527	DFH04_RS09540	123	MULTISPECIES: hypothetical protein
chr	2010552	2011109	DFH04_RS09545	185	MULTISPECIES: elongation factor P
chr	2011306	2011722	DFH04_RS09550	138	MULTISPECIES: hypothetical protein
chr	2011715	2012191	DFH04_RS09555	158	MULTISPECIES: hypothetical protein
chr	2012196	2012933	DFH04_RS09560	245	hypothetical protein
chr	2012927	2013175	DFH04_RS09565	82	hypothetical protein
chr	2013352	2013822	DFH04_RS09570	156	MULTISPECIES: type II secretion system protein
chr	2013830	2014291	DFH04_RS09575	153	MULTISPECIES: prepilin-type cleavage/methylation domain-containing protein
chr	2014275	2014715	DFH04_RS09580	146	prepilin-type N-terminal cleavage/methylation domain-containing protein
chr	2014720	2015169	DFH04_RS09585	149	prepilin-type cleavage/methylation domain-containing protein
chr	2015190	2016380	DFH04_RS09590	396	type II secretion system F family protein
chr	2016367	2017875	DFH04_RS09595	502	type II/IV secretion system protein
chr	2018014	2018835	DFH04_RS09600	273	diaminopimelate epimerase
chr	2018941	2020668	DFH04_RS09605	575	fibronectin/fibrinogen-binding protein
chr	2020708	2021244	DFH04_RS09610	178	MULTISPECIES: bifunctional pyr operon transcriptional regulator/uracil phosphoribosyltransferase PyrR
chr	2021247	2022161	DFH04_RS09615	304	RluA family pseudouridine synthase
chr	2022161	2022607	DFH04_RS09620	148	signal peptidase II
chr	2022641	2023261	DFH04_RS09625	206	general stress protein
chr	2023352	2024044	DFH04_RS09630	230	MULTISPECIES: 5\'-methylthioadenosine/adenosylhomocysteine nucleosidase
chr	2024165	2024848	DFH04_RS09635	227	DivIVA domain-containing protein
chr	2024856	2025641	DFH04_RS09640	261	hypothetical protein
chr	2025638	2025940	DFH04_RS09645	100	YggT family protein
chr	2025955	2026416	DFH04_RS09650	153	MULTISPECIES: DUF552 domain-containing protein
chr	2026428	2027090	DFH04_RS09655	220	YggS family pyridoxal phosphate-dependent enzyme
chr	2027111	2027854	DFH04_RS09660	247	DUF881 domain-containing protein
chr	2027864	2028205	DFH04_RS09665	113	DUF1290 domain-containing protein
chr	2028216	2028944	DFH04_RS09670	242	DUF881 domain-containing protein
chr	2028956	2029741	DFH04_RS09675	261	FtsQ-type POTRA domain-containing protein
chr	2029914	2031026	DFH04_RS09680	370	stage V sporulation protein E
chr	2031051	2032028	DFH04_RS09685	325	MULTISPECIES: phospho-N-acetylmuramoyl-pentapeptide-transferase
chr	2032042	2033409	DFH04_RS09690	455	UDP-N-acetylmuramoyl-tripeptide--D-alanyl-D-alanine ligase
chr	2033410	2034861	DFH04_RS09695	483	UDP-N-acetylmuramoyl-L-alanyl-D-glutamate--2,6-diaminopimelate ligase
chr	2034932	2037136	DFH04_RS09700	734	stage V sporulation protein D
chr	2037152	2037652	DFH04_RS09705	166	hypothetical protein
chr	2037680	2038609	DFH04_RS09710	309	16S rRNA (cytosine(1402)-N(4))-methyltransferase RsmH
chr	2038896	2039993	DFH04_RS09715	365	redox-regulated ATPase YchF
chr	2040049	2042328	DFH04_RS09720	759	ATP-dependent protease
chr	2042579	2042989	DFH04_RS09725	136	MULTISPECIES: hypothetical protein
chr	2043018	2045564	DFH04_RS09730	848	calcium-translocating P-type ATPase, PMCA-type
chr	2045741	2047384	DFH04_RS09735	547	putative manganese-dependent inorganic diphosphatase
chr	2047513	2048301	DFH04_RS09740	262	MULTISPECIES: flagellar basal body rod protein FlgG
chr	2048335	2049126	DFH04_RS09745	263	flagellar basal body rod protein FlgG
chr	2049123	2049317	DFH04_RS09750	64	hypothetical protein
chr	2049350	2049856	DFH04_RS09755	168	hypothetical protein
chr	2049869	2050597	DFH04_RS09760	242	FliA/WhiG family RNA polymerase sigma factor
chr	2050600	2051259	DFH04_RS09765	219	flagellar protein
chr	2051273	2052151	DFH04_RS09770	292	MinD/ParA family protein
chr	2052145	2053293	DFH04_RS09775	382	flagellar biosynthesis protein FlhF
chr	2053290	2055371	DFH04_RS09780	693	flagellar biosynthesis protein FlhA
chr	2055375	2057207	DFH04_RS09785	610	fused FliR family export protein/FlhB family type III secretion system protein
chr	2057220	2057489	DFH04_RS09790	89	MULTISPECIES: flagellar biosynthetic protein FliQ
chr	2057500	2058273	DFH04_RS09795	257	flagellar biosynthetic protein FliP
chr	2058270	2058626	DFH04_RS09800	118	flagellar biosynthetic protein FliO
chr	2058637	2059128	DFH04_RS09805	163	flagellar basal body protein FliL
chr	2059130	2059858	DFH04_RS09810	242	chemotaxis protein MotB
chr	2059851	2060660	DFH04_RS09815	269	motility protein A
chr	2060673	2060864	DFH04_RS09820	63	MULTISPECIES: hypothetical protein
chr	2060974	2061975	DFH04_RS09825	333	flagellar hook-basal body complex protein
chr	2062043	2062444	DFH04_RS09830	133	flagellar biosynthesis protein
chr	2062463	2063290	DFH04_RS09835	275	flagellar biosynthesis protein FlgD
chr	2063302	2064615	DFH04_RS09840	437	flagellar hook-length control protein FliK
chr	2064634	2065068	DFH04_RS09845	144	flagellar export protein FliJ
chr	2065089	2066411	DFH04_RS09850	440	flagellar protein export ATPase FliI
chr	2066455	2067249	DFH04_RS09855	264	fliH protein
chr	2067233	2068246	DFH04_RS09860	337	flagellar motor switch protein FliG
chr	2068252	2069826	DFH04_RS09865	524	flagellar basal body M-ring protein FliF
chr	2069843	2070148	DFH04_RS09870	101	flagellar hook-basal body complex protein FliE
chr	2070159	2070596	DFH04_RS09875	145	flagellar basal body rod protein FlgC
chr	2070599	2071003	DFH04_RS09880	134	MULTISPECIES: flagellar basal body rod protein FlgB
chr	2071348	2072181	DFH04_RS09885	277	flagellin
chr	2072211	2073017	DFH04_RS09890	268	MULTISPECIES: flagellin
chr	2073186	2075198	DFH04_RS09895	670	sulfatase
chr	2075229	2075918	DFH04_RS09900	229	MULTISPECIES: choline-phosphate cytidylyltransferase
chr	2075933	2076862	DFH04_RS09905	309	DUF1679 domain-containing protein
chr	2076937	2077896	DFH04_RS09910	319	DMT family transporter
chr	2077910	2079922	DFH04_RS09915	670	sulfatase
chr	2079939	2080835	DFH04_RS09920	298	choline kinase
chr	2080898	2081602	DFH04_RS09925	234	LicC protein
chr	2081846	2082898	DFH04_RS09930	350	MULTISPECIES: pseudaminic acid synthase
chr	2082918	2083937	DFH04_RS09935	339	UDP-2,4-diacetamido-2,4,6-trideoxy-beta-L-altropyranose hydrolase
chr	2083969	2084520	DFH04_RS09940	183	MULTISPECIES: UDP-4-amino-4,6-dideoxy-N-acetyl-beta-L-altrosamine N-acetyltransferase
chr	2084544	2085269	DFH04_RS09945	241	MULTISPECIES: acylneuraminate cytidylyltransferase
chr	2085318	2086331	DFH04_RS09950	337	MULTISPECIES: UDP-N-acetylglucosamine 4,6-dehydratase (inverting)
chr	2086414	2086764	DFH04_RS09955	116	MULTISPECIES: hypothetical protein
chr	2086871	2088094	DFH04_RS09960	407	MULTISPECIES: DUF115 domain-containing protein
chr	2088069	2089826	DFH04_RS09965	585	MULTISPECIES: DUF115 domain-containing protein
chr	2090062	2090880	DFH04_RS09970	272	MULTISPECIES: flagellin
chr	2091096	2091914	DFH04_RS09975	272	MULTISPECIES: flagellin
chr	2092033	2092371	DFH04_RS09980	112	MULTISPECIES: hypothetical protein
chr	2092375	2093889	DFH04_RS09985	504	flagellar cap protein FliD
chr	2093952	2094338	DFH04_RS09990	128	flagellar export chaperone FliS
chr	2094462	2094758	DFH04_RS09995	98	hypothetical protein
chr	2094787	2095125	DFH04_RS10000	112	flagellin
chr	2095152	2095370	DFH04_RS10005	72	carbon storage regulator
chr	2095370	2095801	DFH04_RS10010	143	flagellar assembly protein FliW
chr	2095819	2096856	DFH04_RS10015	345	flagellar hook-associated protein 3
chr	2096878	2098938	DFH04_RS10020	686	flagellar hook-associated protein FlgK
chr	2098959	2099396	DFH04_RS10025	145	flagellar protein FlgN
chr	2099431	2099703	DFH04_RS10030	90	flagellar biosynthesis anti-sigma factor FlgM
chr	2099908	2101104	DFH04_RS10035	398	flagellar motor switch phosphatase FliY
chr	2101085	2102080	DFH04_RS10040	331	flagellar motor switch protein FliM
chr	2102101	2102502	DFH04_RS10045	133	MULTISPECIES: purine-binding chemotaxis protein CheW
chr	2102542	2102901	DFH04_RS10050	119	response regulator
chr	2102918	2103520	DFH04_RS10055	200	chemotaxis protein CheC
chr	2103532	2105571	DFH04_RS10060	679	chemotaxis protein CheA
chr	2105583	2106350	DFH04_RS10065	255	protein-glutamate O-methyltransferase CheR
chr	2106353	2107444	DFH04_RS10070	363	chemotaxis response regulator protein-glutamate methylesterase
chr	2107461	2107949	DFH04_RS10075	162	chemotaxis protein CheD
chr	2107959	2108411	DFH04_RS10080	150	purine-binding chemotaxis protein CheW
chr	2108424	2110421	DFH04_RS10085	665	DUF342 domain-containing protein
chr	2110606	2112558	DFH04_RS10090	650	PTS glucose transporter subunit IIA
chr	2112675	2113874	DFH04_RS10095	399	phospholipase C
chr	2114211	2115032	DFH04_RS10100	273	aminotransferase class IV
chr	2115045	2115686	DFH04_RS10105	213	MULTISPECIES: HAD-IB family hydrolase
chr	2115756	2116088	DFH04_RS10110	110	MULTISPECIES: DUF1292 domain-containing protein
chr	2116265	2119771	DFH04_RS10115	1168	MULTISPECIES: pyruvate:ferredoxin (flavodoxin) oxidoreductase
chr	2120267	2121502	DFH04_RS10120	411	serine hydroxymethyltransferase
chr	2121636	2122403	DFH04_RS10125	255	threonine/serine exporter
chr	2122405	2122842	DFH04_RS10130	145	MULTISPECIES: threonine/serine exporter
chr	2122832	2123104	DFH04_RS10135	90	transcriptional regulator
chr	2123390	2125165	DFH04_RS10145	591	MULTISPECIES: aspartate--tRNA ligase
chr	2125231	2126484	DFH04_RS10150	417	MULTISPECIES: histidine--tRNA ligase
chr	2126618	2128054	DFH04_RS10155	478	MULTISPECIES: coproporphyrinogen III oxidase
chr	2128075	2128680	DFH04_RS10160	201	MULTISPECIES: MBL fold metallo-hydrolase
chr	2128704	2129153	DFH04_RS10165	149	D-tyrosyl-tRNA(Tyr) deacylase
chr	2129207	2131399	DFH04_RS10170	730	MULTISPECIES: bifunctional (p)ppGpp synthetase/guanosine-3\',5\'-bis(diphosphate) 3\'-pyrophosphohydrolase
chr	2131500	2132018	DFH04_RS10175	172	MULTISPECIES: adenine phosphoribosyltransferase
chr	2132099	2133010	DFH04_RS10180	303	delta(24)-sterol C-methyltransferase
chr	2133174	2134043	DFH04_RS10185	289	protein translocase subunit SecF
chr	2134044	2135315	DFH04_RS10190	423	protein translocase subunit SecD
chr	2135407	2136777	DFH04_RS10195	456	thioether cross-link-forming SCIFF peptide maturase
chr	2136848	2136985	DFH04_RS10200	45	MULTISPECIES: six-cysteine peptide SCIFF
chr	2137060	2137428	DFH04_RS10205	122	MULTISPECIES: TIGR04086 family membrane protein
chr	2137487	2137765	DFH04_RS10210	92	MULTISPECIES: preprotein translocase subunit YajC
chr	2137814	2138944	DFH04_RS10215	376	MULTISPECIES: tRNA guanosine(34) transglycosylase Tgt
chr	2138994	2140019	DFH04_RS10220	341	MULTISPECIES: tRNA preQ1(34) S-adenosylmethionine ribosyltransferase-isomerase QueA
chr	2140034	2141047	DFH04_RS10225	337	MULTISPECIES: Holliday junction branch migration DNA helicase RuvB
chr	2141059	2141652	DFH04_RS10230	197	Holliday junction branch migration protein RuvA
chr	2141769	2142449	DFH04_RS10235	226	MULTISPECIES: hypothetical protein
chr	2142533	2143393	DFH04_RS10240	286	MULTISPECIES: ferritin-like domain-containing protein
chr	2143486	2143914	DFH04_RS10245	142	hypothetical protein
chr	2144149	2145525	DFH04_RS10250	458	YjiH family protein
chr	2145642	2146202	DFH04_RS10255	186	DUF2953 domain-containing protein
chr	2146251	2146703	DFH04_RS10260	150	MULTISPECIES: sporulation protein YtfJ
chr	2146899	2148155	DFH04_RS10265	418	GntP family permease
chr	2148373	2149377	DFH04_RS10270	334	response regulator
chr	2149393	2150601	DFH04_RS10275	402	HDOD domain-containing protein
chr	2150612	2151910	DFH04_RS10280	432	PAS domain S-box protein
chr	2152481	2153425	DFH04_RS10285	314	hypothetical protein
chr	2153447	2154343	DFH04_RS10290	298	hypothetical protein
chr	2154570	2155526	DFH04_RS10295	318	hypothetical protein
chr	2155725	2156660	DFH04_RS10300	311	hypothetical protein
chr	2156891	2157631	DFH04_RS10305	246	MULTISPECIES: YebC/PmpR family DNA-binding transcriptional regulator
chr	2157757	2158413	DFH04_RS10310	218	MULTISPECIES: YigZ family protein
chr	2158410	2159096	DFH04_RS10315	228	MULTISPECIES: PBS lyase
chr	2159113	2160516	DFH04_RS10320	467	PLP-dependent aminotransferase family protein
chr	2160588	2161484	DFH04_RS10325	298	MULTISPECIES: nucleotidyltransferase domain-containing protein
chr	2161535	2162818	DFH04_RS10330	427	amidohydrolase
chr	2162845	2164638	DFH04_RS10335	597	GTPase HflX
chr	2165128	2165655	DFH04_RS10340	175	hypoxanthine phosphoribosyltransferase
chr	2165857	2168481	DFH04_RS10345	874	PBP1A family penicillin-binding protein
chr	2168531	2168887	DFH04_RS10350	118	MULTISPECIES: stage V sporulation protein AE
chr	2168890	2169906	DFH04_RS10355	338	MULTISPECIES: stage V sporulation protein AD
chr	2169940	2170392	DFH04_RS10360	150	MULTISPECIES: stage V sporulation protein AC
chr	2170515	2171273	DFH04_RS10365	252	RNA polymerase sporulation sigma factor SigF
chr	2171320	2171751	DFH04_RS10370	143	MULTISPECIES: anti-sigma F factor
chr	2171766	2172101	DFH04_RS10375	111	MULTISPECIES: anti-sigma F factor antagonist
chr	2172223	2173995	DFH04_RS10380	590	DNA modification methyltransferase
chr	2174041	2174664	DFH04_RS10385	207	methenyltetrahydrofolate cyclohydrolase
chr	2174917	2175372	DFH04_RS10390	151	MULTISPECIES: IS200/IS605 family transposase
chr	2175573	2176151	DFH04_RS10395	192	nitroreductase
chr	2176207	2177337	DFH04_RS10400	376	MULTISPECIES: glycosyltransferase
chr	2177366	2178784	DFH04_RS10405	472	flippase
chr	2178797	2179522	DFH04_RS10410	241	MULTISPECIES: glycosyltransferase
chr	2179535	2180188	DFH04_RS10415	217	sugar transferase
chr	2180244	2181509	DFH04_RS10420	421	hypothetical protein
chr	2181604	2182629	DFH04_RS10425	341	glycosyltransferase family 2 protein
chr	2182659	2184134	DFH04_RS10430	491	capsule biosynthesis protein
chr	2184182	2185276	DFH04_RS10435	364	MULTISPECIES: glycosyltransferase family 4 protein
chr	2185278	2186402	DFH04_RS10440	374	glycosyltransferase family 1 protein
chr	2186434	2187789	DFH04_RS10445	451	hypothetical protein
chr	2187812	2189359	DFH04_RS10450	515	MULTISPECIES: murein biosynthesis integral membrane protein MurJ
chr	2189479	2190576	DFH04_RS10455	365	MULTISPECIES: LegC family aminotransferase
chr	2190598	2191593	DFH04_RS10460	331	MULTISPECIES: SDR family NAD(P)-dependent oxidoreductase
chr	2191625	2192674	DFH04_RS10465	349	CBS domain-containing protein
chr	2192679	2193317	DFH04_RS10470	212	acetyltransferase
chr	2193347	2194495	DFH04_RS10475	382	UDP-N-acetylglucosamine 2-epimerase (hydrolyzing)
chr	2194512	2195570	DFH04_RS10480	352	N-acetylneuraminate synthase
chr	2195563	2196267	DFH04_RS10485	234	MULTISPECIES: acylneuraminate cytidylyltransferase family protein
chr	2196465	2197211	DFH04_RS10490	248	N-acetyltransferase
chr	2197229	2198341	DFH04_RS10495	370	MULTISPECIES: gfo/Idh/MocA family oxidoreductase
chr	2198405	2199721	DFH04_RS10500	438	nucleotide sugar dehydrogenase
chr	2199880	2201718	DFH04_RS10505	612	polysaccharide biosynthesis protein
chr	2201889	2202794	DFH04_RS10510	301	MULTISPECIES: UTP--glucose-1-phosphate uridylyltransferase GalU
chr	2202842	2203927	DFH04_RS10515	361	MULTISPECIES: tetratricopeptide repeat protein
chr	2204062	2205801	DFH04_RS10520	579	phospho-sugar mutase
chr	2205965	2207098	DFH04_RS10525	377	transposase
chr	2207973	2208596	DFH04_RS10535	207	50S ribosomal protein L25
chr	2208641	2209084	DFH04_RS10540	147	MULTISPECIES: DUF523 domain-containing protein
chr	2209107	2211464	DFH04_RS10545	785	endonuclease MutS2
chr	2211466	2213802	DFH04_RS10550	778	U32 family peptidase
chr	2213982	2214557	DFH04_RS10555	191	MULTISPECIES: superoxide dismutase family protein
chr	2214668	2215207	DFH04_RS10560	179	hypothetical protein
chr	2215243	2215746	DFH04_RS10565	167	hypothetical protein
chr	2215818	2216348	DFH04_RS10570	176	hypothetical protein
chr	2216404	2216664	DFH04_RS10575	86	DUF3343 domain-containing protein
chr	2216810	2217688	DFH04_RS10580	292	hypothetical protein
chr	2217861	2219168	DFH04_RS10585	435	hypothetical protein
chr	2219215	2220354	DFH04_RS10590	379	aminotransferase class V-fold PLP-dependent enzyme
chr	2220367	2221197	DFH04_RS10595	276	hypothetical protein
chr	2221444	2222994	DFH04_RS10600	516	hypothetical protein
chr	2223050	2223418	DFH04_RS10605	122	hypothetical protein
chr	2223528	2227673	DFH04_RS10610	1381	DUF11 domain-containing protein
chr	2229917	2234803	DFH04_RS10620	1628	DUF11 domain-containing protein
chr	2235285	2240657	DFH04_RS10630	1790	DUF11 domain-containing protein
chr	2240734	2241327	DFH04_RS10635	197	cell division protein ZapA
chr	2241404	2243779	DFH04_RS10640	791	phenylalanine--tRNA ligase subunit beta
chr	2243809	2244828	DFH04_RS10645	339	MULTISPECIES: phenylalanine--tRNA ligase subunit alpha
chr	2245185	2245967	DFH04_RS10650	260	RNA methyltransferase
chr	2245980	2246651	DFH04_RS10655	223	TrkA family potassium uptake protein
chr	2246654	2247997	DFH04_RS10660	447	Trk family potassium uptake protein
chr	2248085	2248444	DFH04_RS10665	119	MULTISPECIES: 50S ribosomal protein L20
chr	2248474	2248671	DFH04_RS10670	65	MULTISPECIES: 50S ribosomal protein L35
chr	2248692	2249204	DFH04_RS10675	170	MULTISPECIES: translation initiation factor IF-3
chr	2249464	2251377	DFH04_RS10680	637	MULTISPECIES: threonine--tRNA ligase
chr	2251743	2252639	DFH04_RS10685	298	putative sporulation protein YtxC
chr	2252750	2253466	DFH04_RS10690	238	hypothetical protein
chr	2253688	2254110	DFH04_RS10695	140	PTS sugar transporter subunit IIA
chr	2254196	2254693	DFH04_RS10700	165	MULTISPECIES: PTS mannose/fructose/sorbose transporter subunit IIB
chr	2254885	2255691	DFH04_RS10705	268	MULTISPECIES: PTS mannose/fructose/sorbose/N-acetylgalactosamine transporter subunit IIC
chr	2255691	2256518	DFH04_RS10710	275	MULTISPECIES: PTS system mannose/fructose/sorbose family transporter subunit IID
chr	2256647	2259883	DFH04_RS10715	1078	ATP-dependent DNA helicase RecQ
chr	2259914	2263162	DFH04_RS10720	1082	type I restriction endonuclease subunit R
chr	2263197	2263400	DFH04_RS10725	67	hypothetical protein
chr	2263496	2264812	DFH04_RS10730	438	restriction endonuclease subunit S
chr	2264802	2266352	DFH04_RS10735	516	SAM-dependent DNA methyltransferase
chr	2266374	2266802	DFH04_RS10740	142	hypothetical protein
chr	2266840	2267433	DFH04_RS10745	197	MULTISPECIES: hypothetical protein
chr	2268568	2269131	DFH04_RS10755	187	hypothetical protein
chr	2269507	2270709	DFH04_RS10760	400	hypothetical protein
chr	2270848	2271579	DFH04_RS10765	243	hypothetical protein
chr	2271586	2272722	DFH04_RS10770	378	hypothetical protein
chr	2272940	2273443	DFH04_RS10775	167	resolvase
chr	2273666	2274490	DFH04_RS10780	274	hypothetical protein
chr	2274579	2275214	DFH04_RS10785	211	DUF3883 domain-containing protein
chr	2277180	2277311	DFH04_RS10795	43	hypothetical protein
chr	2278310	2278717	DFH04_RS10810	135	holin
[truncated: 205 more rows]
